# Supplementary material for: Quality of Life in Adult Individuals Living With or at Risk of a Hereditary Cancer Predisposition Syndrome: A Scoping Review of the Qualitative Literature
Source: Cancer Med. 2025 Sep 12;14(18):e71069. doi: 10.1002/cam4.71069 (PMC12427361; doi:10.1002/cam4.71069)
Supplement: Supplementary file 2 — Table S2. Detailed characteristics of studies included. [file CAM4-14-e71069-s001.xlsx]

## Sheet: STUDY CHARACTERISTICS
			Supplement material to manuscript: "Quality of life in adult individuals living with or at risk of a Hereditary Cancer Predisposition Syndrome: a scoping review of the qualitative literature". Sztankay M et al. (monika.sztankay@tirol-kliniken.at)
			Reference					STUDY SAMPLE CHARACTERISTICS					Counselee group						STUDY CHARACTERISTICS			GENETIC COUNSELING
Order	ID	ID	Author	Year	Journal	Title	Country	Sample size	Sex	Median age	Mean age (SD, range)	Type of HCPS	previous cancer disease (predictive vs. diagnostic testing)	test result (positive vs. negative test result)	test result UV	decliners	familial cancer	family clustering	Study aim	Assessment Methods	design (Assessment time point)	focus of study?	part of study?	provided by whom?	endpoint of study?
1985	2154	1	Grosfeld FJ, et al.	1996	Oncology (Williston Park)	Psychosocial consequences of DNA analysis for MEN type 2	Netherlands	87	xx	xx	xx	MEN-2	xx	(not tested yet)					To examine the psychosocial impact of DNA test results and to identify risk factors for maldadaptive reactions to those results	Interviews and questionnaires	Pre- and post-disclosure	no	yes	genetic centre	no
1160	7084	2	Dudok De Wit AC, et al.	1996	Psycho-Oncology	Males at-risk for the BRCA1-gene, the psychological impact	Netherlands	4	4 males	xx	32yrs (20-45yrs)	BRCA	4 without	1 positive		3			investigation of psychological impact of risk for BRCA mutation on males	in depth interview, questionnaires, case report	longitudinal (T0/T1 pre test session, T2 test result disclosure, T3 telephone follow-up after 24 hours, T4 follow-up 1 week, T5 follow up 6 months)	no	yes	clinical geneticist	no
3593	7091	3	Michie S, et al.	1996	Psychology & Health	Understanding responses to predictive genetic testing: a grounded theory approach	UK	20	12 female 8 male	xx	27yrs (14-46yrs)	FAP	6 with	6 positive, 10 waiting for result				1 high risk, 3 low risk,	investigation of how families affected by FAP preceive this health threat and genetic testing	semi-structured interviews, data analysis by grounded theory approach	cross-sectional	no	no	genetic counselor	no
3228	2127	4	Lynch HT, et al.	1997	Cancer	A descriptive study of BRCA1 testing and reactions to disclosure of test results	USA	181	46 males, 135 females	xx	42 (xx, 19-84 years)	BRCA	58 with	78 positive, 100 negative	3				To describe the process of BRCA1 testing and genetic counseling, and participants’ reactions to test results.	Observation	Cross-sectional	yes	yes	physicians/counselors	no
3458	2094	5	McAllister MF, et al.	1998	Journal of Medical Genetics	Men in breast cancer families: a preliminary qualitative study of awareness and experience	Ireland	22	22 males	xx	xx (xx, 25-60 years)	BRCA	Men whose existing or potential daughters would have a lifetime risk of developing breast cancer of at least 1 in 5						To describe the attitudes and experiences of the men to gain further understanding of family processes surrounding a family history of breast cancer.	Semi-structured interviews, attenuated form of Grounded Theory	cross-sectional	no	no	n.a.	no
3241	2044	6	Lynch HT, et al.	1999	Cancer Genetics & Cytogenetics	An update on DNA-based BRCA1/BRCA2 genetic counseling in hereditary breast cancer	USA	420	107 males, 313 females	xx	xx	BRCA	75 with	179 positive, 241 negative			37 families		To describe patients' process of making decisions about whether to be tested for BRCA1/2 and what changes to make in medical management based on the test result.	Questionnaire (anonymous family members), observations	Cross-sectional	yes	yes	genetic counselor	no
3240	2064	7	Lynch HT, et al.	1999	Cancer	Clinical impact of molecular genetic diagnosis, genetic counseling, and management of hereditary cancer. Part II: Hereditary nonpolyposis colorectal carcinoma as a model	USA	199	95 males, 104 females	xx	43.8 (xx, 18-92 years)	HNPCC	xx	56 positive		30 family members declined results			To discuss HNPCC as a clinical model for hereditary cancer syndrome diagnosis, surveillance & management and to describe experiene of DNA-based genetic counselling	Observation	Cross-sectional	yes	yes	genetic counselor	no
3167	2066	8	Lodder LN, et al.	1999	Journal of Medical Genetics	Presymptomatic testing for BRCA1 and BRCA2: how distressing are the pre-test weeks? Rotterdam/Leiden Genetics Working Group	Netherlands	85	85 females	xx	38.4 years (xx, xx);	BRCA	85 without	(pT)					To present the psychological functioning of women at risk of being a carrier in the 6-8 week wait between genetic counselling/blood sampling and disclosure of the test result	Interviews and questionnaires	Pre- and post-test	yes	no	clinical geneticist/ genetic nurse	no
4022	7055	9	Pasacreta JV	1999	Archives of Psychiatric Nursing	Psychosocial issues associated with increased breast and ovarian cancer risk: findings from focus groups	USA	25	25 female	xx	xx (>21yrs)	BRCA	8 with, 4 without	8 positive, 4 negative				25	identification of demographic characteristics and thematic content from focus groups predisposing the risk for psyhological problems in women at risk for BOC	focus groups, semi-structured; private interviews	cross-sectional	no	no	n.a.	no
179	1948	10	Appleton S, et al.	2000	Psycho-Oncology	Psychosocial effects of living with an increased risk of breast cancer: an exploratory study using telephone focus groups	UK	25	25 females	xx	41.3 (5.9, 27-51 years)	BRCA	25 without	25 positive				25	To explore the long-term consequences for women being informed about an increased risk of breast cancer.	Telephone focus group and feedback questionnaire. Qualitative analysis.	Cross-sectional	no	no	n.a.	no
2082	1949	11	Hallowell N	2000	Psycho-Oncology	A qualitative study of the information needs of high-risk women undergoing prophylactic oophorectomy	UK	23	23 females	xx	44.4 (xx, 32-62 years)	BRCA	23 without	unclear				23	To determine the information needs of women faced with ovarian cancer risk management decisions	In-depth interviews, thematic analysis	Cross-sectional	no	no	specialist genetic counseling (n=11)	no
3155	7594	12	Lloyd SM, et al.	2000	Psycho-Oncology	Understanding the experience of prophylactic bilateral mastectomy: A qualitative study of ten women	UK	10	10 female	xx	40 yrs (xx, 31-51 yrs)	BRCA	10 without	2 positive				8	1. personal experience of women undergoing prophylactic mastectomy and psychological adjustment 2. impact of prophylactic surgery for family 3. feedback for clinicians alolwing targeting/ individualizing care efforts	open ended, semi-structured interviews; analyzation following Grounded Theory	cross-sectional	no	no	n.a.	no
4377	7610	13	Reeve J, et al.	2000	Journal of Health Psychology	Psychological impact of predictive testing for colonic cancer	New Zealand	22; interviews with 7 counselees	4 males, 3 females	38	45 yrs (xx, 34-64 yrs)	HNPCC	38 without	4 positive, 3 negative					1. investigation of the individual experience of genetic testing of members of the non-polyposis colorectal cancer register in Auckland, New Zealand; exploration of related relevant and important psychological issues 2. impact of screening	unstructured in-depth interview; theoretical sampling approach	cross-sectional	no	no	n.a.	no
3166	1903	14	Lodder L, et al.	2001	European Journal of Human Genetics	Men at risk of being a mutation carrier for hereditary breast/ovarian cancer: an exploration of attitudes and psychological functioning during genetic testing	Netherlands	28	28 males	xx	47 (xx, 29-67 years	BRCA	xx	4 positive					To provide a systematic analysis of distress in males at risk of carrying a BRCA1/BRCA2 mutation who applied for genetic testing, and their partners.	Interviews and questionnaires	Pre- and post-test	yes	yes	clinical geneticist/ genetic nurse	no
3165	1909	15	Lodder L, et al.	2001	American Journal of Medical Genetics	Psychological impact of receiving a BRCA1/BRCA2 test result	Netherlands	78	78 females	xx	39 (xx, 19-68 years)	BRCA	78 without	25 positive, 53 negative					To investigate psychological impact of receiving a BRCA1/2 test result	Interviews and questionnaires	Pre- and post-test	no	yes	clinical geneticist/ genetic nurse	no
549	1848	16	Bonadona V, et al.	2002	Cancer Epidemiology, Biomarkers & Prevention	Cancer patients who experienced diagnostic genetic testing for cancer susceptibility: reactions and behavior after the disclosure of a positive test result	France	23	6 males, 17 female	47 years	xx (xx, 27-72 yers)	BRCA or HNPCC	23 with	7 HBOC, 16 HNPCC					To evaluate the consequences of the disclosure of a positive genetic test result to patients affected with cancer.	Semi-structured interviews	cross-sectional	no	yes	geneticist	no
273	5693	17	Babb SA, et al.	2002	Journal of Genetic Counseling	Qualitative evaluation of medical information processing needs of 60 women choosing ovarian cancer surveillance or prophylactic oophorectomy	USA	60	60 females	47 years (prophylactic oophorectomy, PO group). 43 years (ongoing cancer surveillance, OCS group).	PO group xx (xx, 32-73 years). OCS group xx (xx, 29-73 years).	BRCA	6 with	4 positive (4 GT)				60	To provide a qualitative discussion of the decisison-making processes experienced and to illustrate the medical information processing needs.	Telephone interviews with a 36 item open question questionnaire.	Cross-sectional	no	no	n.a.	no
2087	5723	18	Hallowell N, et al.	2002	Genetic Testing	Genetic testing for women previously diagnosed with breast/ovarian cancer: Examining the impact of BRCA1 and BRCA2 mutation searching	UK	30	30 females	carriers: 53 years, waiting: 54 years, inconclusive 53 years	xx	BRCA	30 with	10 positive, 8 awaiting results	12				To investigate the impact of BRCA1/2 mutation searching on women previously diagnosed with breast or ovarian cancer.	Retrospective qualitative study with in-depth interviews.	Cross-sectional	no	no	n.a.	no
4222	5729	19	Polzer J, et al.	2002	Critical Public Health	Blood is thicker than water: Genetic testing as citizenship through familial obligation and the management of risk	Canada	27	Unclear	xx	xx	Melanoma							To explore the factors influencing decision making to accept or defer genetic testing for familial melanoma risk.	Semi-structured interviews. Adaptation of method of constant comparison.	Cross-sectional	no	yes	genetic counselor	no
2092	6961	20	Hallowell N, et al.	2002	Health: An Interdisciplinary Journal for the Social Study of Health, Illness & Medicine	Negotiating present and future selves: managing the risk of hereditary ovarian cancer by prophylactic surgery	UK	49	49 female	xx	38.8 (31-45) in the group with surgery; 36.5 (28-50) in the screening group	BRCA?	49 without						to investigate factors affecting ovarian cancer risk management decisions, perceptions and experiences of teh different types of risk management and information needs	in-depth interviews	cross-sectional	no	no	n.a.	no
1648	6968	21	Foster C, et al.	2002	Journal of Health Psychology	Genetic testing for breast and ovarian cancer predisposition: cancer burden and responsibility	UK	15	15 female	46 (33-62)	xx	BRCA	15 without	15 waiting for test result					investigation of experiences of cancer in the family and motivation for predictive genetic testing in women at increased risk for BOC	semi-structured interviews, data analysis by grounded theory approach	cross-sectional	no	no	n.a.	no
514	5616	22	Blandy C, et al.	2003	Genetic Testing	Testing Participation in BRCA1/2-Positive Families: Initiator Role of Index Cases	France	30	30 females	xx	52 (11, xx) years	BRCA	30 with	30 positive					1) describe diffusion of information by affected women in whom a mutation has been identified (index cases) to their families and testing participation among high-risk relatives; (2) assess information recall and understanding by index cases and their satisfaction with the testing process; and (3) determine the factors associated with higher/lower testing decision in the family.	Self-administered questionnaire, second questionnaire completed by telephone interview	Cross-sectional	no	no	n.a.	no
2141	5666	23	Hatcher MB, et al.	2003	Breast	A qualitative study looking at the psychosocial implications of bilateral prophylactic mastectomy	UK	80	80 females	xx	40 (xx, xx) years	BRCA	80 without					80	To explore the attitudes and beliefs of women at high risk of developing breast cancer who accepted or declined bilateral prophylactic mastectomy	In-depth qualitative interviews	Cross-sectional	no	no	n.a.	no
2652	6922	24	Kenen R, et al.	2003	Health, Risk & Society	Living with chronic risk: healthy women with a family history of breast/ovarian cancer	UK	21	21 female	xx	xx (24-61yrs)	BRCA	21 without					21	investigation of how women at risk für HBOC live with their heightened risk awareness; interpretation of data using a chronic risk perspective	open-ended interviews	cross-sectional	no	no	n.a.	no
1799	6924	25	Giarelli E	2003	Oncology Nursing Forum	Bringing threat to the fore: participating in lifelong surveillance for genetic risk of cancer	USA	21	12 female, 9 male	xx	xx (19-69yrs)	MEN2a	12 with, 9 without	12 positive 9 unknown					investigation of a conceptual model of participation in lifelong surveillance for MEN2a	in depth interview, data analysis by grounded theory approach	longitudinal (T1 2-3 months after T0)	no	no	n.a.	no
2653	6925	26	Kenen R, et al.	2003	Sociology of Health & Illness	Family stories and the use of heuristics: women from suspected hereditary breast and ovarian cancer (HBOC) families	UK	21	21 female	xx	xx (24-61yrs)	BRCA	21 without					21	investigation of the role of family stories and the use of heuristics play for how women at risk for HBOC understand their risk (genetically and existentially) and choose the modality for risk control	open-ended interviews	cross-sectional	no	no	n.a.	no
3088	1612	27	Lim J, et al.	2004	Journal of Genetic Counseling	Short- and long-term impact of receiving genetic mutation results in women at increased risk for hereditary breast cancer	Australia	47	47 female	48 years	xx (xx, 24-76 yrs)	BRCA	47 without	23 positive, 24 negative					To discover the emotional and social impact of receiving results of genetic testing for HBOC in women from a registry of high-risk breast cancer families	Five open-ended questions asked in telephone intervie, qualitative methodology	cross-sectional	no	no	n.a.	no
2088	1677	28	Hallowell N, et al.	2004	Social Science & Medicine	Accommodating risk: responses to BRCA1/2 genetic testing of women who have had cancer	UK	30	30 female	xx	xx (xx, 39-71 yrs)	BRCA	30 with	10 positive (8 awaiting result)	12				To explore women’s perceptions and experiences ofgenetic testing and to establish their information and support needs both before and after they received a result	In-depth interviews, transcripts coded using method of constant comparison	cross-sectional	no	no	n.a.	no
930	1680	29	Claes E, et al.	2004	Genetic Testing	Diagnostic genetic testing for hereditary breast and ovarian cancer in cancer patients: women's looking back on the pre-test period and a psychological evaluation	Belgium	62	62 female	xx	52.7 yrs (xx, xx)	BRCA	62 with	19 positive, 7 negative	36				To gain insight into how cancer patients who had a diagnostic genetic test for hereditary breast and/or ovarian cancer looked back on the pre-test period and to gain insight into the psychological impact of the genetic test result.	Semi-structured interviews and self-report questionnaires.	cross-sectional	no	no	clinical geneticist/ social nurse	no
1399	5538	30	Eisenbruch M, et al.	2004	Social Science and Medicine	Optimising clinical practice in cancer genetics with cultural competence: Lessons to be learned from ethnographic research with Chinese-Australians	Australia	16	2 males, 14 females	46.5 years (calculated from raw data)	43.4 (12.4, 26-69 years)	BRCA, hereditary non-polyposis colorectal cancer, Von Hippel Lindau	6 with					16	To furnish the evidence base for the provision of culturally competent familial cancer clinic services	Qualitative ethnographically informed methodology involving semi-structured interview	Cross-sectional	no	no	n.a.	no
1644	7510	31	Foster C, et al.	2004	Psychology & Health	Juggling roles and expectations: Dilemmas faced by women talking to relatives about cancer and genetic testing	UK	15	15 female	46 years (33-62)	xx	BRCA	15 without	10 positive					investigation of communication of counselees for BRCA 1/2 with their family about predictive genetic testing	in-depth interviews with open ended questions	cross-sectional	no	no	n.a.	no
2104	1574	32	Hamilton RJ, et al.	2005	Journal of Nursing Scholarship	Disclosing genetic test results to family members	USA	29	xx	xx	xx	BRCA, Huntington	29 without	19 positive, 5 negative		5			To describe the experiences of disclosing genetic test results to biological family members among people tested for hereditary breast and ovarian cancer (HBOC). (Also for Huntington’s disease but resutls not included).	Open-ended interviews. Grounded theory methodology.	cross-sectional	no	no	n.a.	no
2086	5405	33	Hallowell N, et al.	2005	Clinical Genetics	Communication about genetic testing in families of male BRCA1/2 carriers and non-carriers: Patterns, priorities and problems	UK	29	Unclear	xx	xx (xx, 19-75 years)	BRCA		8 positive					To explore communication about genetic testing in families with a history of breast ovarian cancer	Semi-structured interviews. Thematic analysis.	Cross-sectional	no	no	n.a.	no
1081	5412	34	D'Agincourt-Canning L	2005	Journal of Genetic Counseling	The effect of experiential knowledge on construction of risk perception in hereditary breast/ovarian cancer	Canada	53	8 males, 45 females	xx	xx	BRCA	17 with	28 positive, 11 negative		6			To explore the connection between experiential knowledge of hereditary breast/ovarian cancer and understandings of personal cancer risk.	Ethnographic approach. In-depth interviews.	Cross-sectional	no	no	n.a.	no
4741	6860	35	Scott S, et al.	2005	Social Science & Medicine	Repositioning the patient: the implications of being 'at risk'	UK	58	unknown	unknown	unknown	BRCA, colorectal cancer	58 without					58	investigation of the integration of genetic risk information into the lifeworld of individuals at risk and how they make sense of a cancer genetic risk estimate	interviews, data analysis with grounded theory approach	cross-sectional	no	no	n.a.	no
2085	1397	36	Hallowell N, et al.	2006	Sociology of Health & Illness	Guilt, blame and responsibility: men's understanding of their role in the transmission of BRCA1/2 mutations within their family	Australia	17	17 male	55 yrs	xx (xx; 39-75 yrs)	BRCA	n	5 positive, 12 negative	0	0		17	to investigate high risk men's responses to BRCA1/22 predictive genetic testing	in-depth interview	cross-sectional	no	no	n.a.	no
2587	1401	37	Kasparian NA, et al.	2006	Journal of Genetic Counseling	Better the devil you know? High-risk individuals' anticipated psychological responses to genetic testing for melanoma susceptibility	Australia	40	19 male, 21 female	xx	48 yrs (xx, 22-80 yrs)	melanoma	20 with, 20 without	2 positive				20	To explore anticipated emotional, behavioral, cognitive, and familial responses to hypothetical genetic testing for melanoma susceptibility	Semi-structured telephone interviews, data analysis guided by Miles and Huberman's conceptual framework (Ref: Miles, M.B. and M. Huberman, Qualitative data analysis: an expanded sourcebook. 2nd ed. 1994, London: SAGE Publications Inc.)	cross-sectional	no	no	n.a.	no
2654	1447	38	Kenen R, et al.	2006	Journal of Genetic Counseling	Social separation among women under 40 years of age diagnosed with breast cancer and carrying a BRCA1 or BRCA2 mutation	UK	13	13 female	42 years (calculated from raw data)	43 yrs (3.2, 39-49 yrs) (calculated from raw data)	BRCA	13 with	13 positive					To investigate experiences of women under 40 with breast cancer found to be BRCA1 or BRCA2 mutation carriers	focus groups	cross-sectional	no	no	n.a.	no
1800	1476	39	Giarelli E	2006	Oncology Nursing Forum	Self-surveillance for genetic predisposition to cancer: behaviors and emotions	USA	29	13 male, 16 female	xx	MEN2a: 41 yrs (16, 19-74 yrs); FAP 40 yrs (19, 15-80 yrs)	MEN2a, FAP	29 with	12 MEN2a, 17 FAP					To describe the kinds of self-monitoring activities and the emotional responses associated with those activities in patients with a genetic predisposition to multiple endocrine MEN2a) or FAP.	Thematic analysis of in-depth interview transcripts for two previous grounded theory investigations	cross-sectional	no	no	n.a.	no
2614	5152	40	Kausmeyer DT, et al.	2006	Journal of Genetic Counseling	A survey of patients' experiences with the cancer genetic counseling process: Recommendations for cancer genetics programs	USA	156	13 males, 142 females	xx	50.6 (xx, xx)	unknown	85 with	xx		55			To improve the quality of the genetic counselling process and follow-up with a cancer genetics programme	Written survey with open and closed questions	Cross-sectional	yes	no	genetic counselor	yes
1082	5176	41	d'Agincourt-Canning L	2006	Clinical Genetics	A gift or a yoke? Women's and men's responses to genetic risk information from BRCA1 and BRCA2 testing	Canada	39	5 males, 34 females	xx	xx (xx, early twenties-over 60)	BRCA	14 with	28 positive, 11 negative					To explore the impact of genetic risk information on subjective understandings of self and self-identity	Ethnographic methodology. Individual in-depth interviews and field observations. Interpretive analysis process, constant comparison.	Cross-sectional	no	no	n.a.	no
4638	5247	42	Sankar P, et al.	2006	Genetics in Medicine	What is in a cause? Exploring the relationship between genetic cause and felt stigma	USA	22	22 females	xx	57 (xx, 37-79 years)	BRCA	22 with	8 positive					To examine whether and how a genetic cause in itself might be stigmatising.	In-depth interviews	Cross-sectional	no	no	n.a.	no
2083	5277	43	Hallowell N	2006	Health, Risk and Society	Varieties of suffering: Living with the risk of ovarian cancer	UK	49	49 females	xx	36.5 (xx, 28-50 years)	BRCA	xx					49	Not explicitly stated	Interview, grounded theory	Cross-sectional	no	no	n.a.	no
3783	6712	44	Neary WJ, et al.	2006	Audiological Medicine	Psychosocial effects of neurofibromatosis type 2 (part 1): general effects	UK	20	11 femle, 9 male	xx	46yrs (23-57yrs)	neurofibromatosis	20 with	unknown	unknown	unkbown	unknown	11	investigation of psychosocial aspects of NF2 (general and specific on organs)	semi-structured interview and questionnaire	cross-sectional	no	no	n.a.	no
3784	6713	45	Neary WJ, et al.	2006	Audiological Medicine	Psychosocial effects of neurofibromatosis type 2 (part 2): effects on specific systems	UK	20	11 femle, 9 male	xx	46yrs (23-57yrs)	neurofibromatosis	20 with	unknown	unknown	unkbown	unknown	11	investigation of psychosocial aspects of NF2 (general and specific on organs)	semi-structured interview and questionnaire	cross-sectional	no	no	n.a.	no
1934	6715	46	Grant AM, et al.	2006	Critical Public Health	Does breast cancer genetic counselling meet women's expectations? A qualitative study	UK, Scotland	19	19 female	xx	48yrs (32-68yrs)	BRCA	19 without	unknown	unknown	unknown	unknown	19	investigation of reasons for attending genetic counselling, prior expectations and perceptions of the outcomes of counseling in women of low to moderate risk for HBOC	semi-structured interview	cross-sectional	yes	no	medical geneticist, nurse specialist	yes
3545	6793	47	Mellon S, et al.	2006	Psycho-Oncology	Communication and decision-making about seeking inherited cancer risk information: findings from female survivor-relative focus groups	USA	39 (20 cancer survivor, 19 family member)	39 female	cancer survivor: 49 (39-66), FM: 42 (20-75)	xx	BRCA	20 with, 19 without	unknown	unknown	unkbown	unknown	39	investigatoion of families at risk for HBOC regarding their knowledge of cancer risk, their perceptions, and concerns regarding inherited cancer risk information, family communication patterns, and factors that may affect their decision to learn about inherited cancer risk in their families	focus groups	cross-sectional	no	no	n.a.	no
4164	6805	48	Phelps C, et al.	2006	Psycho-Oncology	The development of a distraction-based coping intervention for women waiting for genetic risk information: a phase 1 qualitative study	UK, Wales	15	15 female	unknown	xx (31-62yrs)	BRCA	6 with, 9 without	unknown	unknown	unknown	unknown	14	investigation of experiences and coping strategies of women referred for cancer genetic risk assessment; the acceptability of a distraction-based coping intervention	focus groups	cross-sectional	no	no	n.a.	no
775	1272	49	Carlsson C, et al.	2007	Journal of Genetic Counseling	Living with hereditary non-polyposis colorectal cancer; experiences from and impact of genetic testing	Denmark	19	10 female, 9 male		carriers: 51 (33-75) yrs; non-carriers: 47 (36-64)yrs	HNPCC	8 with, 11 without	11 positive, 8 negative	0	0	n	19	to explore experiences from and perceived impact on life after genetic testing for HNPCC	semi-structured interviews	cross-sectional	no	no	n.a.	no
1636	1273	50	Ford ME, et al.	2007	Journal of Genetic Counseling	Factors influencing perceptions of breast cancer genetic counseling among women in an urban health care system	USA	20	20 female	xx	<50yrs	BRCA	29 without				n	20	to use focus group data to assess perceptions of BC genetic counseling among African American and Caucasion women	focus group	cross-sectional	yes	no	genetic counselor	yes
3923	1307	51	Ormondroyd E, et al.	2007	Journal of Genetic Counseling	Disclosure of genetics research results after the death of the patient participant: a qualitative study of the impact on relatives	UK	13	8 female, 5 male	xx	xx	BRCA	13 without	(not tested)			13		to explore the impact of learning about genetics research results (being mutation-positive) in a deceased relative	semi-structured interview	cross-sectional	no	no	n.a.	no
4167	1309	52	Phelps C, et al.	2007	Journal of Genetic Counseling	Knowledge and expectations of women undergoing cancer genetic risk assessment: a qualitative analysis of free-text questionnaire comments	UK	157	157 female	xx	xx	BRCA	xx				n		to explore how women experience genetic testing process	free-text data from questionnaires	longitudinal (3 asssessment time points)	no	no	n.a.	no
2103	1330	53	Hamilton RJ, et al.	2007	Nursing Science Quarterly	The Theory of Genetic Vulnerability: a Roy model exemplar	USA	29	xx	xx	xx	BRCA, Huntington	n	15 positive		5			to explore the experience of adult genetic testing	semi-structured interview	cross-sectional	no	no	n.a.	no
5062	1370	54	Stromsvik N, et al.	2007	Journal of Genetic Counseling	Living with multiple endocrine neoplasia type 1: decent care-insufficient medical and genetic information: a qualitative study of MEN 1 patients in a Swedish hospital	Norway	29	13 female, 16 male	xx	(28-85yrs)	MEN 1	29 with						to expore experiences of individuals living with MEN1	semi-structured interviews	cross-sectional	no	no	n.a.	no
3478	4941	55	McCullum M, et al.	2007	BMC Women's Health	Time to decide about risk-reducing mastectomy: A case series of BRCA1/2 gene mutation carriers	Canada	3	3 females aged 40, 49 and 59 years	xx	xx	BRCA	3 without	3 positive					To explore women's decision-making experiences related to the option of risk-reducing mastectomy (RM)	Content analysis of telephone interviews	Cross-sectional	no	no	n.a.	no
4993	5093	56	Spector D	2007	Cancer Nursing	Lifestyle behaviors in women with a BRCA1 or BRCA2 genetic mutation: An exploratory study guided by concepts derived from the Health Belief Model	USA	10	10 females	xx	36.4 (xx, 29-62 years)	BRCA	10 without	10 positive					To explore current lifestyle practices among women with BRCA1/2 genetic mutation and to assess perceptions regarding risk as well as perceived benefits and perceived barriers to engage in healthy behaviors.	Qualitative descriptive methodology, interviews	Cross-sectional	no	no	n.a.	no
3573	6681	57	Metcalfe A, et al.	2007	Psycho-Oncology	Psychosocial impact of the lack of information given at referral about familial risk for cancer	UK	34	33 female, 1 male	xx	42.3yrs (22-61yrs)	BRCA, bowel cancer						34	investigation of perceived information needs prior to referral to cancer genetic services and how these change following their personalised familial risk assessment	semi-structured telephone interview	longitudinal (T0 2-4 weeks before genetic counselling, T1 2-4 weeks after T0)	no	no	n.a.	no
2589	6709	58	Kasparian NA, et al.	2007	Psycho-Oncology	Psychosocial effects of neurofibromatosis type 2 (part 2): effects on specific systems	Australia	40	21 female, 19 male	xx	48 yrs (22-80 yrs)	Melanoma	20 with, 20 without	xx					investigation of perceptions of predictive genetic testing for mutations among individuals at high risk of melanoma	semi-structured interview	cross-sectional	no	no	n.a.	no
5666	7403	59	Werner-Lin AV	2007	Family Process	Danger zones: Risk perceptions of young women from families with hereditary breast and ovarian cancer	USA	22	22 female	xx	xx (xx, 22-36 yrs)	BRCA	22 without	22 positive					investigation of how family histories with cancer and experiences with HCP inform the beliefs about risk and susceptibiliy to HBOC in young women at risk	semi-structured interviews	cross-sectional	no	no	n.a.	no
291	1162	60	Bakos AD, et al.	2008	Health Expectations	BRCA mutation-negative women from hereditary breast and ovarian cancer families: a qualitative study of the BRCA-negative experience	USA	13	13 female	49yrs	(43-57yrs)	BRCA	0	13 negative	0	0	13		to explore cancer risk perception and the experience of being a mutation-negative women within a known BRCA mutation-positive family	in-depth, semi-structured interviews	cross-sectional	no	no	n.a.	no
2586	1238	61	Kasparian NA, et al.	2008	Psycho-Oncology	High- and average-risk individuals' beliefs about, and perceptions of, malignant melanoma: an Australian perspective	Australia	40	20 female	xx	48 yrs (22-80 yrs)	Melanoma	20 with, 20 without	not tested yet		13	n	20	to define the psychosocial experiences of individuals with a family history of melanoma	sem-structured interviews	cross-sectional	no	no	n.a.	no
417	1253	62	Benjamin C, et al.	2008	International Journal of Nursing Studies	The use of the life course paradigm and life course charts to explore referral for family history of breast cancer	UK	22	22 female	xx	(25-62yrs)	BRCA					19		to describe a life course paradigm to explore referral for family history of BC	semi-structured interviews	cross-sectional	no	no	n.a.	no
5660	6527	63	Werner-Lin A	2008	Journal of Psychosocial Oncology	Formal and informal support needs of young women with BRCA mutations	USA	23	23 female	xx	xx (21-36yrs)	BRCA	23 without	23 positive					identification of salient support concerns of young women with BRCA mutations	open ended interview	cross-sectional	no	no	n.a.	no
2280	6548	64	Hoskins LM, et al.	2008	Families, Systems & Health: The Journal of Collaborative Family HealthCare	Disclosure of positive BRCA1/2-mutation status in young couples: the journey from uncertainty to bonding through partner support	USA	11	11 female	xx	30.3yrs (26-35yrs)	BRCA	11 without	11 positive					investiagtion of challanges of young womenwith a BCRA1/2 mutation in navigating the tasks for early adulthood	in depth semi-structured interviews with open ended questions, data analysis by grounded theory	cross-sectional	no	no	n.a.	no
4044	6571	65	Patenaude AF, et al.	2008	Psycho-Oncology	Support needs and acceptability of psychological and peer consultation: attitudes of 108 women who had undergone or were considering prophylactic mastectomy	USA	108	108 females	xx	bilateral BM 46.9 (32-62), unilateral PM 54.6 (33-87), considering PM 47 (31-67)	BRCA	61 without, 47 with					108	investigation of interest in and acceptability of psychological consultation for issues related to prophylactic mastectomy	semi-structured interview, questionnaire	cross-sectional	no	no	n.a.	no
964	6592	66	Cohn WF, et al.	2008	Southern Online Journal of Nursing Research	Perceptions of cancer risk, risk management and family issues: views of women at risk for hereditary breast cancer	USA	22	22 female	xx	47yrs	BRCA	unknown					22	investigation of thoughts, beliefs, and attitudes of early-onset breast cancer survivors, at risk for hereditary breast cancer, concerning the impact of their personal and family history on their own disease etiology and future cancer risk as well as their past, present, and future treatment decisions; and family communication	semi-structured interview with open ended questions	cross-sectional	no	no	n.a.	no
3625	1015	67	Mireskandari S, et al.	2009	Journal of Genetic Counseling	Psychosocial impact of familial adenomatous polyposis on young adults: a qualitative study	Australia	11	5 male, 6 female	xx	26 yrs (19-34yrs)	FAP, de novo mutation carrier	7 with, 4 without	8 positive			n		to explore the psychosocial impact of either having or being at risk for FAP on young adults	telephone interview	cross-sectional	no	no	n.a.	no
1303	1016	68	Douglas HA, et al.	2009	Journal of Genetic Counseling	The effect of BRCA gene testing on family relationships: A thematic analysis of qualitative interviews	Canada	12	11 female, 1 male	xx	xx	BRCA	n						to characterise the effect of BRCA testing on family relationships	open-ended interviews	cross-sectional	no	no	n.a.	no
1079	1024	69	Dagan E, et al.	2009	Women & Health	The twilight zone between health and sickness: a qualitative exploration with asymptomatic BRCA1 and 2 mutation carriers	Israel	17	17 female	xx	46.6 yrs (9.2; 26-57yrs)	BRCA	17 without	17 positive				17	to explore the way in which asymptomatic women diagnosed with mutation in BRCA1/2 genes give meaning to their family scripts	in-depth, semi-structured interviews	cross-sectional	no	no	n.a.	no
2102	1029	70	Hamilton R, et al.	2009	Journal of Nursing Scholarship	Living with genetic test results for hereditary breast and ovarian cancer	USA	7	7 female	xx	(25-51 yrs)	BRCA	7 without	7 positive					to examine adaptation by nonsymptomatic individuals living with genetic test result for at least 4 yrs	in-depth, semi-structured interviews	follow-up interviews to 1574	no	no	n.a.	no
3292	1048	71	Maheu C	2009	Canadian Journal of Nursing Research	Implications of living with a strong family history of breast cancer	Canada	20	20 female	xx	(41-70yrs)	BRCA	20 with		20 inconclusive	n		20	to explore women's experience of living with a personal and strong family history of breast cancer	in-depth interviews	cross-sectional	no	no	n.a.	no
594	1111	72	Bradbury AR, et al.	2009	Psycho-Oncology	Learning of your parent's BRCA mutation during adolescence or early adulthood: a study of offspring experiences	USA	22	12 female, 10 male	26yrs	(18-33yrs)	BRCA	unknown	3 positive, 4 negative, 15 not tested			22		to examine the experience, comprehension and perception of learning of a parent's BRCA mutation during adolescence and early adulthood and explore the impact on offspring's physical and psychosocial well-being	semi-structured interviews	cross-sectional	no	no	n.a.	no
3468	4581	73	McCann S, et al.	2009	Psycho-Oncology	Family communication, genetic testing and colonoscopy screening in hereditary non-polyposis colon cancer: A qualitative study	UK	30	8 males, 22 females	xx	xx	HNPCC	8 with	1 negative				30	To explore the factors influencing family communication about genetic risk and colonoscopy among people with a strong family history of CRC who attended a genetic clinic with a view to having a genetic test for HNPCC	semi-structured interviews, Interpretative Phenomenological Analysis	Cross-sectional	no	no	n.a.	no
1067	6506	74	Cypowyj C, et al.	2009	Psycho-Oncology	Subjective interpretation of inconclusive BRCA1/2 cancer genetic test results and transmission of information to the relatives	France	30	30 women	xx	51.9yrs (9.2yrs)	BRCA	30 with		30				investigation of subjective understanding of inconclusive BRCA1/1 test result in women with cancer as well as the (non-) difficulties in communication the test result with the family	self-administered questionnaires	cross-sectional	no	no	cancer geneticist	no
1496	7344	75	Etchegary H, et al.	2009	Journal of Genetic Counseling	Decision-making about inherited cancer risk: Exploring dimensions of genetic responsibility	Canada	25	3 male, 22 female	xx	xx (xx, >18 yrs)	HNPCC, BRCA	3 without, 22 with	6 positive, 3 negative	2		14		framework of dimensions of responsibility releting to genetic rist for hereditary cancer	semi-structured interviews, data analyzation by IPA	longitudinal (T0 after counselling, T1 after testing)	no	no	n.a.	no
1048	840	76	Crump RJ, et al.	2010	Journal of Primary Health Care	'Going-to-have-cancerness': a study of living with increased risk of BRCA1 and BRCA2 mutations for six South Island women	New Zealand	6	6 female	xx	43.6 yrs (28-52 yrs)	BRCA	1 with	3 positive	1	2	3	3	to explore six New Zealand women’s experiences of living with increased risk for a genetic susceptibility to breast cancer	semi-structured interviews	longitudinal (baseline, 3 yrs later)	no	no	n.a.	no
1042	842	77	Crotser CB, et al.	2010	Journal of Nursing Scholarship	Women receiving news of a family BRCA1/2 mutation: messages of fear and empowerment	USA	19	19 female	xx	xx (xx; 24-50yrs)	BRCA	3 with	12 positive, 5 negative, 2 not tested	0	0	19		to understand the experience of family communication of BRCA results from the perspective of young and middle-aged women receiving the news	in-depth interview	cross-sectional	no	no	n.a.	no
1043	846	78	Crotser CB, et al.	2010	Oncology Nursing Forum	Learning about a twist in the road: perspectives of at-risk relatives learning of potential for cancer	USA	8	8 female	xx	xx	BRCA	n	xx	xx	xx	n		to describe the experiences of women learning about being at risk for potential cancer from a mutation-positive relative	telephone interview	cross-sectional	no	no	n.a.	no
5066	894	79	Stromsvik N, et al.	2010	Journal of Genetic Counseling	Stigmatization and male identity: Norwegian males' experience after identification as BRCA1/2 mutation carriers	Norway	15	15 male	51 yrs	xx (xx; 26-73yrs)	BRCA	1 with	15 positive	0	0	nn	nn	to explore the experience of male mutation carriers in Norway	in-depth interview	longitudinal (two successive time points)	yes	no	not reported	yes
3796	926	80	Neuman HB, et al.	2010	Journal of Surgical Oncology	Risk-reducing surgery in FAP: role for surgeons beyond the incision	USA	14 pts (11 HCPs)	11 female	41 yrs	xx (xx, 19-74yrs)	FAP	2 with				12		to explore the decision-making process surrounding risk-reducing surgery in FAP	in-depth, semi-structured interviews	cross-sectional	no	no	n.a.	no
418	936	81	Bennett P, et al.	2010	Psycho-Oncology	Long-term cohort study of women at intermediate risk of familial breast cancer: experiences of living at risk	UK	30	30 female	xx	48.1yrs (7.04yrs)	BRCA					n		to identify how women adjusted to living at intermediate risk of breast cancer six yrs following risk assessment	Semi-structured, in-depth interviews	cross-sectional	no	no	n.a.	no
1684	959	82	Fritzell K, et al.	2010	Cancer Nursing	Patients' views of surgery and surveillance for familial adenomatous polyposis	Sweden	14	10 female, 4 male	47yrs	xx (28-67yrs)	FAP	14 with	14 positive	0	0			to gain a deeper understanding of how FAP affects life by exploring patients’ view of what it is like living with the illness and being committed to a lifelong screening program.	focus group interviews, data analyzed using descriptive qualitative content analysis	cross-sectional	no	no	n.a.	no
1346	960	83	Duncan RE, et al.	2010	Familial Cancer	The challenge of developmentally appropriate care: predictive genetic testing in young people for familial adenomatous polyposis	Australia	10	4 male	xx	(12-25 yrs)	FAP	xx	5 positive, 5 negative	0	0	xx	xx	to highlight key ethical challenges of genetic testing in young adults	in-depth interviews	cross-sectional	no	no	n.a.	no
4125	961	84	Peshkin BN, et al.	2010	Familial Cancer	On the development of a decision support intervention for mothers undergoing BRCA1/2 cancer genetic testing regarding communicating test results to their children	USA	17	17 female	xx	xx	BRCA	unknown	xx					to develop a decision support intervention for mothers participating in genetic counseling and testing for BRCA	semi-structured interviews	cross-sectional	no	no	n.a.	no
191	4289	85	Ardern-Jones A, et al.	2010	Hereditary Cancer in Clinical Practice	Is no news good news? Inconclusive genetic test results in BRCA1 and BRCA2 from patients and professionals' perspectives	UK	13	13 females	xx	xx	BRCA	8 with		8				Not explicitly stated	Focus groups	Cross-sectional	yes	no	clinical genetics, oncologist, cancer genetic nurse counselling, genetic counselling	no
2293	4412	86	Howard AF, et al.	2010	BMC Women's Health	Women's constructions of the 'right time' to consider decisions about risk-reducing mastectomy and risk-reducing oophorectomy	Canada	22	22 females	xx	51 (xx, 28-80 years)	BRCA	5 with	22 positive					To describe how women construct the 'right time' to consider decisions about RRM and RRO	In-depth interviews. Qualitative, constant comparative methods	Cross-sectional	no	no	n.a.	no
678	6326	87	Buckmaster AM, et al.	2010	Psychology & Health	Experiences of and perspectives on genetic testing for breast/ovarian cancer in and outside of the customary clinical setting	Ireland	8	8 female	xx	54.3 (41-62)	BRCA	8 without	3 positive, 3 negative				2 awaiting test result	investigation of experiences of individuals at risk for HBOC undergoing predictive testing n the customary clinical setting and their opinion associated with testing for HBOC outside the customary clinical setting	semi-structured interviews	cross-sectional	yes	no	not reported	no
3982	6332	88	Palmquist AE, et al.	2010	Journal of Genetic Counseling	The Cancer Bond': Exploring the Formation of Cancer Risk Perception in Families with Lynch Syndrome	USA	26	17 females, 9 males	xx	42.3 (21-82)	Lynch Syndrome	unknown	unknown	unknown	unknown	unknown	26	investigation of the social context of hereditary cancer risk perception and cancer prevention beliefs in three families	semi-structured interview	cross-sectional	yes	yes	not reported	yes
3501	6381	89	McQuirter M, et al.	2010	Oncology Nursing Forum	Decision-making process of women carrying a BRCA1 or BRCA2 mutation who have chosen prophylactic mastectomy	Canada	10	10 female	xx	45.8 (29-59)	BRCA	6 with, 4 without	10 positive					investigation of the decision-making process in women with a BRCA1 or BRCA2 gene mutation who have chosen to undergo prophylactic mastectomy.	semistructured, in-depth interviews	cross-sectional	no	no	n.a.	no
3257	6385	90	MacDonald DJ, et al.	2010	Journal of Genetic Counseling	Women's perceptions of the personal and family impact of genetic cancer risk assessment: focus group findings	USA	22	22 female	xx	56.3yrs (9.2; 43-71yrs)	BRCA	18 with, 4 without	3 postive, 8 negative, 11 no testing				11	investigation of personal and family impact of genetic cancer risk assessment for women at risk	questionnaires with open-ended questions	cross-sectional	yes	no	not reported	yes
2327	7301	91	Hughes L, et al.	2010	Journal of Genetic Counseling	The bigger the network the bigger the bowl of cherries...': Exploring the acceptability of, and preferences for, an ongoing support network for known BRCA 1 and BRCA 2 mutation carriers	UK, Wales	17	17 females	xx	42.2yrs (calculated from raw data)	BRCA	7 with, 10 without	17 positive					investigation of acceptability and preference for a support facility for BRCA1/2 mutation carriers	focus groups	cross-sectional	no	no	n.a.	no
3605	7302	92	Miller FA, et al.	2010	Family Practice	The primary care physician role in cancer genetics: A qualitative study of patient experience	Canada	25	3 male, 22 female	xx	57 yrs (xx, 21-80 yrs)	HNPCC (n=4), BRCA (N=21)	22 with	6 positive, 4 negative	1		14		investigation of patient expectations regarding the role of the primary care physician after testing	semi-structured interviews	longitudinal (T0 4 months after testing, T1 1 year after testing)	no	no	n.a.	no
153	661	93	Ando N, et al.	2011	Familial Cancer	Concerns about inherited risk of breast cancer prior to diagnosis in Japanese patients with breast complaints	Japan	233	233 female	xx	>18 yrs	BRCA	74 with				n	136	to reveal characteristics that underlie patients’ expressions of concern about their genetic risk of breast cancer at an initial outpatient clinic visit prior to a definitive diagnosis of cancer	semi-structured and open ended interviews	cross-sectional	no	no	n.a.	no
5357	684	94	Underhill ML, et al.	2011	Oncology Nursing Forum	Engaging in medical vigilance: understanding the personal meaning of breast surveillance	USA	9	9 female	xx	42.3 yrs (27-63yrs)	BRCA	2 with	7 positive	1			8	to explore howm women with hereditary risk for BC experience lliving with and managing risk through surveillance	semi-structured interviews, hermeneutic phenomenology (Heidegger, 1962)	cross-sectional	no	no	n.a.	no
5065	708	95	Stromsvik N, et al.	2011	Familial Cancer	Cancer worry among Norwegian male BRCA1/2 mutation carriers	Norway	15 (7partners)	15 male	51 yrs	xx (xx; 26-73 yrs)	BRCA	1 with	15 positive	0	0	nn	nn	to assess the experiences of Norwegian men after being identified as BRCA mutation-positive	in-depth interviews	cross-sectional	no	offered after session	not reported	no
1752	722	96	Garland SN, et al.	2011	Palliative & Supportive Care	How do you live without a stomach?: a multiple case study examination of total gastrectomy for palliation or prophylaxis	Canada	3	3 male	xx	29 yrs (xx; 18-37 yrs)	gastric adenocarcinoma, CDH 1	1 with	1 positive, 2 not tested	0	0		2	to understand differences and commonalities within three individuals, all after total gastrectomy but differing in family history, genetic risk and diagnosis	semi-structured interviews	cross-sectional	no	no	n.a.	no
4032	812	97	Patel CM, et al.	2011	Psychology Health & Medicine	A qualitative study of the impact of living with neurofibromatosis type 2	UK	6	2 female, 4 male	xx	41 yrs (23–74 yrs)	neurofibromatosis	6 with	6 positive	0	0	xx	xx	to explore the physical, emotional and social impact of Nf2	semi-structured interview (analysed by means of Framework analyses)	cross-sectional	no	no	n.a.	no
3278	3783	98	Maddock C, et al.	2011	ecancermedicalscience	To know or not to know? Not the only question in familial breast cancer risk communication	Trans Europe	6	6 females	xx	xx	BRCA	xx	2 positive					To focus on patient's perspectives of the current methods and existing problems in communicating risk in familial cancer in their locale and to explore mechanisms for sharing these experiences.	Filmed round table discussion. Thematic analysis.	Cross-sectional	no	no	n.a.	no
5542	3860	99	Wakefield CE, et al.	2011	Genetic Testing and Molecular Biomarkers	For all my family's sake, i should go and find out: An Australian report on genetic counseling and testing uptake in individuals at high risk of breast and/or ovarian cancer	Australia	39	11 males, 28 females	xx	58 (12.11, 30-84 years)	BRCA	13 with	15 positive, 13 negative					to examine at-risk individuals' reported reasons for and against familial cancer clinic (FCC) attendance and genetic testing	Telephone interviews. Responses analyzed using the frameworks of Miles and Huberman.	Cross-sectional	yes	no	not reported	no
1730	6219	100	Gammon A, et al.	2011	Journal of Genetic Counseling	Awareness and Preferences Regarding BRCA1/2 Genetic Counseling and Testing Among Latinas and Non-Latina White Women at Increased Risk for Hereditary Breast and Ovarian Cancer	USA	63	147	xx	54.5 (12.4)	BRCA	86 with, 61 without	unknown, 27 tested 120 not tested				147	investigation of awareness, cognition, psychosocial and educational needs related to genetic counseling and testing in Latinas and non-Latina whites at increased risk for having a BRCA1/2 mutation	computerassisted telephone survey (quantitatve and qualitative)	cross-sectional	yes	no	genetic counselor	yes
1101	7278	101	Dancyger C, et al.	2011	Psychology & Health	Communicating BRCA1/2 genetic test results within the family: A qualitative analysis	UK	32	24 females, 8 males	xx	44 yrs (xx, 20-64 yrs)	BRCA	10 with, 22 without	13 positive, 5 negative, 3 awaiting result,11 untested					investigation of family communication of test result	semi-structured interviews, data analyzation by IPA	cross-sectional	no	no	n.a.	no
5358	497	102	Underhill ML, et al.	2012	Cancer Nursing	Living my family's story: identifying the lived experience in healthy women at risk for hereditary breast cancer	USA	22	22 female	xx	xx (xx, 22-73 yrs)	BRCA	22 without	4 positive, 7 negative	0	9		7	to explore how women at high risk for hereditary breast cancer (1) form self-identity, (2) apply self-care strategies toward risk, and (3) describe the meaning of care through a high-risk breast program	Interpretive hermeneutic phenomenology (open-ended interview questions)	cross-sectional	no	no	n.a.	no
4121	604	103	Persson E, et al.	2012	Scandinavian Journal of Caring Sciences	Experiences of living with increased risk of developing colorectal and gynaecological cancer in individuals with no identified gene mutation	Sweden	30	13 women, 17 men	36 yrs	xx (xx, 19-76 yrs)	HNPCC	4 with	no known mutation	0	0	30	0	to describe individuals’ perceptions of living with an increased risk of colorectal and gynaecologic cancer where the gene mutation is unknown.	interviews, qualitative content analysis	cross-sectional	no	no	n.a.	no
3533	628	104	Meiser B, et al.	2012	Gynecologic Oncology	There is no decision to make: experiences and attitudes toward treatment-focused genetic testing among women diagnosed with ovarian cancer	Australia	22	22 female	xx	55-59 (xx, 8-10 yrs)	BRCA	22 with	4 positive	8	xx	n	11	to assess women's attitudes and experiences toward treatment-focused genetic testing (TFGT)	interviews, data analysis with conceptual framework (Miles & Huberman)	cross-sectional	no	no	n.a.	no
3323	3551	105	Maloney E, et al.	2012	Journal of Psychosocial Oncology	What women with breast cancer discuss with clinicians about risk for their adolescent daughters	USA	16	16 females	xx	48 (xx, 41-57 years)	BRCA	13 with	(sample prior to testing)					To determine how and when communicating genetic risk information to women's adolescent daughters is discussed	Video recording of consultations with genetic counsellor.	Cross-sectional	yes	yes	genetic counselor	no
3252	4184	106	MacDonald DJ, et al.	2012	Familial Cancer	Closing the loop: An interactive action-research conference format for delivering updated medical information while eliciting Latina patient/family experiences and psychosocial needs post-genetic cancer risk assessment	USA	68	5 males, 63 females	xx	43 (xx, 18-71 years)	BRCA	30 with	20 positive, 14 negative	1	6			Patient/family centred conference to inform Latina patients and family about medical advances in cancer screening and prevention; to assess their GCRA-related experiences and psychosocial needs; and to determine the utility of the interactive action research conference format	Participant-healthcare professional action research process, thematic analysis	Cross-sectional	no	no	n.a.	no
5967	6113	107	Zilliacus E, et al.	2012	Supportive Care in Cancer	Are we being overly cautious? A qualitative inquiry into the experiences and perceptions of treatment-focused germline BRCA genetic testing amongst women recently diagnosed with breast cancer	USA	26	26 female	xx	42.3 (4.8)	BRCA hodgkin lymphoma, melanoma	26 with	2 positive	12			5	investigation of the experience of women eligible/ had been undergoing treatment focused genetic testing and the hypothetical views of women diagnosed with BC but had not undergone treatment-focused genetic testing regarding treatment-focused genetic testing	Semi-structured telephone interviews	cross-sectional	no	yes	not reported	no
1976	6171	108	Griffith KA, et al.	2012	Oncology Nursing Forum	African Americans With a Family History of Colorectal Cancer: Barriers and Facilitators to Screening	USA	14	8 male, 6 female	xx	55 (9.7, 41-70)	colorectal cancer	unknown	unknown	unknown	unknown	unknown	14	investigation of barriers and facilitators of screening for colorectal cancer (CRC), as well as suggestions for improving screening among African Americans with firstdegree relatives with CRC	focus groups	cross-sectional	no	no	n.a.	no
2281	6184	109	Hoskins LM, et al.	2012	Families, Systems & Health: The Journal of Collaborative Family HealthCare	Toward a new understanding of risk perception among young female BRCA1/2 'previvors'	USA	60	60 female	xx	29.6 (21-36)	BRCA	60 without	60 positive					investigation of the lived experiences of women who learn early in the life course that they carry a BRCA1/2 mutation	telephone interview	cross-sectional	no	no	n.a.	no
5665	7253	110	Werner-Lin A, et al.	2012	Families, Systems, & Health	'My funky genetics': BRCA1/2 mutation carriers' understanding of genetic inheritance and reproductive merger in the context of new reprogenetic technologies	USA	39	34 females, 5 males	xx	xx (under 43 for females and 50 for males)	BRCA	n	38 positive, 1 negative					investigate values and beliefs of BRCA mutation carriers regarding inheritance and use of preimplantation genetic diagnostic for reproduction	semi-strutured interview, brief knowledge assessment, data analysis using grounded theory approach	longitudinal (TO pre intervention of a standardized eductional tutorial on inheritance of BRCA and PGD, T1 post intervention)	yes	no	genetic counselor	no
4609	7259	111	Saleh M, et al.	2012	Psycho-Oncology	Knowledge, attitudes and beliefs of Arabic‐Australians concerning cancer	Australia, Arabic Aistraliens	38	26 females, 12 males	xx	xx (xx, 29-82 yrs)	unknown	5 with, 33 without						investigation of terminology, communication about illness and cancer within family, friends and community	ethnographic and qualitative interview ased on a interview guide, thematic analysis	cross-sectional	no	no	n.a.	no
4046	341	112	Patenaude AF, et al.	2013	Psycho-Oncology	Young adult daughters of BRCA1/2 positive mothers: what do they know about hereditary cancer and how much do they worry?	USA	40	40 female	21yrs	xx (xx, 18-25 yrs)	BRCA	unknown	1 positive, 7 negative	xx	32 (no testing)	40	0	to determine (i) what young daughters of BRCA1/2 mutation carriers understand about their risk and about risk reduction or management options for mutation carriers, (ii) the extent and nature of daughters’ cancer-related distress, and (iii) the effects of knowing mother’s mutation status on daughters’ future plans.	telephone interviews, self-report questionnaires	cross-sectional	no	no	n.a.	no
1548	393	113	Farkas Patenaude A, et al.	2013	Journal of Genetic Counseling	Talking to children about maternal BRCA1/2 genetic test results: a qualitative study of parental perceptions and advice	USA	32 mothers and 24 co-parents	32 female, 23 male		46.4 (6.7, xx); 49.9 (9.2, xx)	BRCA	n	13 positive, 11 negative	8	0			to provide self-report of motivations, planning, satisfactions and regrets associated with sharing or not sharing maternal BRCA1/2 test results with young children and advice for parents considering disclosure and for genetic counselors	in-depth parent narratives	cross-sectional	no	no	n.a.	no
1248	429	114	DiMillo J, et al.	2013	Psychology Health & Medicine	Living with the BRCA genetic mutation: an uncertain conclusion to an unending process	Canada	6	6 female	xx	38.5 yrs (31–44 yrs)	BRCA	x	6 positive	0	0	(familial WITH KNOWN germline mutation in the family)	0	to better understand the experiences of women who tested positive for a mutation of the BRCA1 or BRCA2 genes	semi-structured interview (based on grounded theory methodology)	cross-sectional	no	no	n.a.	no
229	432	115	Aspinwall LG, et al.	2013	Psycho-Oncology	Genetic testing for hereditary melanoma and pancreatic cancer: a longitudinal study of psychological outcome	USA	60	30 female	xx	49.6 yrs (14.1, xx)	CDKN2A/p16 mutation (melanoma & pancreatic cancer)	18 with (melanoma)	27 negative, 33 positive					to determine the short- and long-term impact of CDKN2A/p16 genetic counseling and test reporting on psychological distress, cancer worry, and perceived costs and benefits of testing	quantitative (HADS, Multidimensional Impact of Cancer Risk Assessment (MICRA) and qualitative methods (two open ended questions on positive and negative aspects of learning genetic test result)	longitudinal (multiple assessments over 2 years)	no	yes	not reported	no
1657	3113	116	Francke U, et al.	2013	PeerJ	Dealing with the unexpected: Consumer responses to direct-access BRCA mutation testing	USA	63	29 males, 34 females	xx	Cases: Males: 43 (xx, 26-62 years). Females: 51 (xx, 30-73 years). Controls: Males: 43 (xx, 23-66 years). Females: 50 (xx, 27-73 years)	BRCA		32 positive, 31 negative					To assess and quantify emotional and behavioral reactions of consumers to their Personal Genome Service report of three BRCA mutations that are common in Ashkenazi Jews	Semi-structured phone interviews	Cross-sectional	no	no	(direct-access testing)	no
3546	3130	117	Mellon S, et al.	2013	Journal of genetic counseling	Knowledge, attitudes, and beliefs of Arab-American women regarding inherited cancer risk	USA	13	13 females	42 years	xx (xx, 19-58 years)	BRCA	3 personal history of breast cancer, 11 family history of breast/ovarian cancer						To explore attitudes, knowledge and beliefs regarding hereditary breast cancer in the Arab-American community in metropolitan Detroit and barriers that would prevent women from seeking information about inherited cancer risk.	Qualitative focus group	Cross-sectional	no	no	n.a.	no
664	3318	118	Bruwer Z, et al.	2013	Patient Education and Counseling	Communicating cancer risk within an African context: Experiences, disclosure patterns and uptake rates following genetic testing for Lynch syndrome	South Africa	80	25 male, 55 female	xx	40.8 (xx, 21-70 years)	HNPCC		Mutation positive					To elucidate how mutation-positive individuals reacted to the news of their increased risk of developing CRC and how and when this information was communicated to their family.	Semi-structured interviewing with open- and close-ended questions. Thematic analysis.	Cross-sectional	no	no	n.a.	no
2084	3320	119	Hallowell N, et al.	2013	Genetics in Medicine	The responses of research participants and their next of kin to receiving feedback of genetic test results following participation in the Australian Ovarian Cancer Study	Australia	10 ovarain cancer patients, 15 relatives	xx	xx	Patients: 65 (xx, 53-80 years); relatives 42 (xx, 28-62 years)	BRCA	10 with	xx					To investigate the emotional impact on participants or their nominated next of kin of receiving feedback of research results generated during a genetic prevalence study	In depth semistructured telephone interviews. Inductive approach to data analysis.	Cross-sectional	no	no	n.a.	no
4143	158	120	Petersen HV, et al.	2014	Journal of Genetic Counseling	Balancing life with an increased risk of cancer: lived experiences in healthy individuals with Lynch syndrome	Denmark	12	xx	xx	48 yrs (xx, 36-69 yrs)	Lynch Syndrome	n	12 positive	0	0	xx	xx	to explore the long-term experiences in healthy mutation carriers in Lynch syndrome families	in-depth interviews, Descriptive Phenomenological Method (Giorgi 2009)	cross-sectional	no	no	n.a.	no
2454	185	121	Jeffers L, et al.	2014	European Journal of Oncology Nursing	Maximising survival: the main concern of women with hereditary breast and ovarian cancer who undergo genetic testing for BRCA1/2	UK	33	33 female	xx	xx	BRCA	unknown	33 positive	xx	xx	xx	xx	To define the experience and main concerns of women with hereditary breast and ovarian cancer and a positive BRCA test over time	qualitative interviews and reflective diaries	longitudinal (T0 post-GT, T1 after 6 months, T2 1yr later, T2 2yrs later)	no	no	n.a.	no
3271	247	122	MacLeod R, et al.	2014	European Journal of Human Genetics	Experiences of predictive testing in young people at risk of Huntington's disease, familial cardiomyopathy or hereditary breast and ovarian cancer	UK	36	27 female	25 yrs	xx (xx, 15-35yrs)	Huntington's disease, BRCA 1/2 or FCM (Hypertrophic Cardiomyopathy or Dilated Cardiomyopathy)	n	20 positive					to assess the motivation and the experiences of predictive testing in young people	telephone interviews	cross-sectional	no	no	n.a.	no
4625	269	123	Samson A, et al.	2014	Psychology Health & Medicine	Living with the BRCA1 and BRCA2 genetic mutation: learning how to adapt to a virtual chronic illness	Canada	6	6 female	38.5 yrs	xx (xx, 31-44 yrs)	BRCA	0	6 positive	0	0	6		to understand how women living with the BRCA1 and BRCA2 genetic mutation adapt to this life transition and to identify the main adaptive tasks	semi-structured interviews, grounded theory methodology	cross-sectional	no	no	n.a.	no
1608	7194	124	Fisher CL, et al.	2014	Qualitative Health Research	Talking about familial breast cancer risk: Topics and strategies to enhance mother–daughter interactions	USA	11	11 females	xx	xx (xx, 40-59 yrs)	BRCA	9 with	2 positive				9	investigation of mother -daughter communication about genetic risk (topics, challanges, strategies for enhancement of communication)	focus groups	cross-sectional	yes	yes	genetic counselor	no
2504	33	125	Joseph M, et al.	2015	International Journal of Gynecological Cancer	Feelings of Women With Strong Family Histories Who Subsequent to Their Breast Cancer Diagnosis Tested BRCA Positive	Canada	13	13 female	xx	xx (xx, <52yrs)	BRCA	13	13 positive	0	0		6	to explore the feelings of women in Southwestern Ontario, who had significant family histories of breast/ ovarian cancer yet were not informed about their eligibility to have genetic counseling and genetic testing until after their breast cancer diagnosis and who subsequently tested positive for a BRCA gene mutation.	narratives for qualitative analysis	cross-sectional	no	no	n.a.	no
1249	48	126	DiMillo J, et al.	2015	Journal of Health Psychology	Genetic testing: when prediction generates stigmatization	Canada	6	6 female	xx	38.5 yrs (xx, 31-44 yrs)	BRCA	n	6 positive	0	0	6 with identified mutation in family (familial WITH KNOWN germline mutation)		to examine the experience of stigma among women who carry mutations of the BRCA1 or BRCA2 genes	in-depth interview, grounded theory methodology	cross-sectional	no	no	n.a.	no
2590	113	127	Kasparian NA, et al.	2015	European Journal of Human Genetics	Through the looking glass: an exploratory study of the lived experiences and unmet needs of families affected by Von Hippel-Lindau disease	Australia	23 (15 patients, 8 carers)	9 male	xx	pts: 37 yrs (xx, 18-59 yrs); carers: 57 yrs (xx, 37-75yrs)	Von Hippel–Lindau disease	10	15 positive	0	0	11 with KNOWN familial germline mutation in family		to explore both patients’ and carers’ lived experiences in relation with the HCPS	semi-structured telephone interview	cross-sectional	no	no	n.a.	no
723	2379	128	Caiata-Zufferey M	2015	Social science & medicine (1982)	Genetically at-risk status and individual agency. A qualitative study on asymptomatic women living with genetic risk of breast/ovarian cancer	Switzerland	32	32 female	xx	xx (xx, 26-35 years)	BRCA	32 without						To develop a comprehensive understanding of the impact of the genetically at-risk status on individual agency.	Grounded theory design, retrospective biographical interviews	Life course perspective	no	no	n.a.	no
5356	2601	129	Underhill M, et al.	2015	Hereditary Cancer in Clinical Practice	Patient experiences living with pancreatic cancer risk	USA	19	9 male, 10 female	59	xx (xx, 27-80 years)	PanCa, BRAC, Lynch	3 with				6	13	To understand the meaning and experience of living with familial PancCa risk and to explore experiences related to screening and prevention of PancCa.	Semi-structured indepth interviews, phenomenologcial study	Cross-sectional	no	no	n.a.	no
270	7125	130	Baars JE, et al.	2015	Journal of Genetic Counseling	Communication between breast cancer patients who received inconclusive genetic test results and their daughters and sisters years after testing	Netherlands	93, 14 interviewed	93 female	xx	58.88 (10.97)/ 61.68 (8.46)	BRCA	93 with		7= VU/ 2=VU;			86=uninformative or no mutation	investigation of the communication of breast cancer genetic testing results among patients with an inconclusive test result with their daughters or sisters 7-14 years post GT	semi-structured telephone interviews; questionnaires	cross-sectional	no	no	n.a.	no
2168	7126	131	Heiniger L, et al.	2015	Journal of Behavioral Medicine	Intuition versus cognition: A qualitative exploration of how women understand and manage their increased breast cancer risk	Australia	36	36 females	xx	46 yrs (xx)	BRCA		8 negative, 8 positive		6, 2 delayed		12 ineligible for predictive testing (first degree relative was negative for mutation making testing unnecessary or no living affected relative was availabe to provide a blood sample)	investigation of risk perception of unaffected, tested vs. untested women at increased BOC risk and ist impact on risk management	semi-structured telephone interviews, data analysis by grounded theory approach	cross-sectional	no	no	n.a.	no
2171	7144	132	Heiniger L, et al.	2015	Journal of Genetic Counseling	Facilitators and challenges in psychosocial adaptation to being at increased familial risk of breast cancer	Australia	36	36 females	xx	46 yrs (xx)	BRCA		8 negative, 8 positive		6, 2 delayed		12 ineligible for predictive testing (first degree relative was negative for mutation making testing unnecessary or no living affected relative was availabe to provide a blood sample)	investigation of psychological adaption (facilitators, challanges) to being at risk for BC, differences between tested and non.-tested counselees	semi-structured telephone interviews, data analysis by grounded theory approach	cross-sectional	no	no	n.a.	no
485	7114	133	Bicudo NP, et al.	2016	Journal of Genetic Counseling	Quality of life in adults with neurofibromatosis 1 in brazil	Brazil	13	8 female, 5 male	xx	xx (18-50 yrs)	neurofibromatosis	13 with						investigate QOL among adults with NF1	semi-structured interview, data analysis by categorical thematic analysis tech	cross-sectional	no	no	n.a.	no
		134	Augestad MJ, et al.	2017	Journal of Genetic Counseling	Identifying Needs: a Qualitative Study of women’s Experiences Regarding Rapid Genetic Testing for Hereditary Breast and Ovarian Cancer in the DNA BONus Study	Norway	17	17 females	xx	xx (xx, 40-69 yrs)	BRCA	17 with	16 negative, 1 positive	0	0	xx	xx	To explore the experiences of women who had been offered and accepted genetic testing when newly diagnosed with breast or ovarian cancer.	semi-structured focus group interviews	cross-sectional	no	no	n.a.	no
		135	Becker, M.	2018	no journal (dissertation)	Women's descriptions six months post notification of positive BRCA 1/2 genetic mutations	USA	11	females	xx	21-34 yrs	BRCA	0	11	xx	xx	1	xx	to investigate how women who are notified they are positive for BRCA 1 and/or BRCA 2 genetic mutations describe and speak about their life six months after being notified	semi-structured interview	cross-sectional	no	no	n.a.	no
		136	Bijlsma R.M., et al.	2018	Familial Cancer	Cancer patients' intentions towards receiving unsolicited genetic information obtained using next-generation sequencing	The Netherlands	24	11 female, 13 male	xx	xx (29-79 yrs)	diverse (not specified)	7 curative, 17 advanced disease	(8 somatic DNA sequencing)			xx	xx	to learn their intentions, needs and preferences towards receiving unsolicited genetic information obtained using new generation sequencing	semi-structured interview	cross-sectional	no	no	n.a.	no
		137	Bradbury, A. R. et al.	2016	Genetic in Medicine	Patient feedback and early outcome data with a novel tiered-binned model for multiplex breast cancer susceptibility testing	USA	49 completed pre-test counselling (33 completed multiplex testing)	47 females, 2 males	50	52 yrs (xx, 36–71 yrs)	BRCA	38 with	16 negative, 5 positive	12	16	Mean (SD) with first or second degree relative 3.7 (2.4)		(1) To obtain patient feedback regarding the tiered-binned model for informed consent and counseling for multiplex (i.e., multi-gener) testing among patients with a personal or family history of breast cancer; (2) Evaluate patient uptake of testing after pretest counseling and to evaluate informed decision making with the tiered-binned model; (3) Explore short-term cognitive and affective outcome…	open ended survey responses	cross-sectional	yes	yes	genetic counselor	yes
		138	Brunstrom, K., Murray, A., & McAllister, M.	2016	Journal of Genetic Counseling	Experiences of Women Who Underwent Predictive BRCA 1/2 Mutation Testing Before the Age of 30	UK	7	7 females	xx	xx (xx, 24-30 yrs)	BRCA	0	7 positive	0	0	xx	xx	The current study hopes to expand the knowledge base of (1) To understand how women who have been tested for BRCA 1/2 below the minimum age for breast screening feel about the genetic counseling and testing process (2) the psychosocial implications of BRCA 1/2 predictive testing at a young age and (3) the advantages and disadvantages of having testing at that point in their lives.	semi-structured interview	cross-sectional	yes	yes	consultant geneticist	yes
		139	Campacci, N et al.	2020	Psycho-Oncology	Genetic cancer risk assessment. A screenshot of the psychosocial profile of women at risk for hereditary breast and ovarian cancer syndrome	Brazil	83	83 females	xx	xx	BRCA	83 with	n.a	n.a	n.a	xx	xx	to characterise the profil of women at risk for HBOC at their first genetic cancer risk assessment to obtain an overview of their families' profiles and the challenges of the oncogenetics setting	semi-structured interview	cross-sectional	no	yes	oncogenetics nurse, medical geneticist	no
		140	Chopra, I. & Kelly, K. M.	2017	Journal of Health Communication	Cancer Risk Information Sharing: The Experience of Individuals Receiving Genetic Counseling for BRCA1/2 Mutations	USA	120	89.2% females	xx	49.7 yrs (13.2 ys, 18-83 yrs)	BRCA	47.5% with	89.2% tested	xx	0.108	xx	xx	To understand intrafamilial cancer risk communication patterns in the Ashkenazi Jewish population	telephone interviews	part of a longitudinal study	no	yes	genetic counselor	no
		141	Dean, M.	2016	Social Science and Medicine	"It's not if I get cancer, it's when I get cancer": BRCA-positive patients' (un)certain health experiences regarding hereditary breast and ovarian cancer risk	USA	34	34 females	xx	38 yrs (xx, 27-57 yrs)	BRCA	0	34 positive	xx	0	xx	xx	To understand the ways in which BRCA-positive patients experience uncertainty about Hereditary Breast and Ovarian Cancer	semi-structured interview by telephone	cross-sectional	no	no	n.a.	no
		142	Dean, M. et al.	2017	Patient Education & Counseling	"When information is not enough": A model for understanding BRCA-positive previvors' information needs regarding hereditary breast and ovarian cancer risk	USA	25	25 females	xx	Age 40 and younger (n = 15; 60%) xx (xx, 20 yrs-xx)	BRCA	0	25 positive (n = 14; 56% BRCA1)	0	0	xx	xx	To investigate previvors’ information needs after testing positive for a deleterious BRCA genetic mutation.	qualitative interviews	cross-sectional	yes	no	genetic counselor	no
		143	Dean, M., & Davidson, L. G.	2018	Health Communication	Previvors' Uncertainty Management Strategies for Hereditary Breast and Ovarian Cancer	USA	34	34 females	xx	38 yrs (xx, 27–67 yrs)	BRCA	0	34 positive	0	0	xx	xx	To examine how health care providers may assist previvors in uncertainty management by asking: What strategies do BRCApositive previvors enact with their health care providers to help manage their uncertainty about HBOC?	interviews	cross-sectional	no	no	n.a.	no
		144	Dean, M., & Rauscher, E.	2017	Journal of Genetic Counseling	It was an Emotional Baby': Previvors' Family Planning Decision-Making Styles about Hereditary Breast and Ovarian Cancer Risk	USA	20	20 females	xx	35.5 yrs (xx, 24–48 yrs)	BRCA	0	20 positive	0	0	xx	xx	To investigate how women make decisions regarding family planning after testing positive for a BRCA genetic mutation	telephone interviews	cross-sectional	no	no	n.a.	no
		145	Dean, M., & Rauscher, E. A.	2018	Qualitative Health Research	Men’s and Women’s Approaches to Disclosure About BRCA-Related Cancer Risks and Family Planning Decision-Making	USA	45	20 females, 25 males	xx	females: 35.5 (xx,24-48): males: 49.8 (xx, 20-80)	BRCA (tested positive or family history)	not reported	females: 20 tested; males: 17 tested, 8 positive family result (result for both not reported)		xx	xx	xx	To explore in what ways do men and women assess information and disclosure recipients when making disclosures about their BRCA-related cancer risks and family planning decisions	telephone semi-structured interviews	cross-sectional	no	no	n.a.	no
		146	Dean M., et al.	2019	Patient Education & Counseling	Expectations vs reality. The impact of men's expectancy violations in conversations with healthcare providers about BRCA-related cancer risks	USA	25	25 males	xx	49.8 yrs (20-73 yrs)	BRCA (tested positive or family history)		17 tested, 8 not tested	xx	xx	xx	xx	To investigate the experiences of men with germline pathogenic BRCA variants or who have a first-degree family member who tested positive for BRCA regarding their interactions with healthcare providers about their cancer risks.	telephone interviews	cross-sectional	no	no	n.a.	no
		147	Dean, M., & Fisher, C.L.	2019	Journal of Applied Communication Research	Uncertainty and previvors' cancer risk management: understanding the decision-making process	USA	46	46 females	xx	36 yrs (23-67 yrs)	BRCA	0	46 positive	xx	xx			how uncertainty informs women's decision or how uncertainty is impacted by medical decisions	telephone semi-structured interviews	cross-sectional	no	no	n.a.	no
		148	Derbez, B.	2018	Social Science and Medicine	Is there a "right time" for bad news? Kairos in familial communication on hereditary breast and ovarian cancer risk	France	18 (12 cancer-free relatives)	16 females, 2 males	53 yrs	xx (xx, 29-70 yrs)	BRCA	xx	18 positive	0	0	xx	xx	To analyse the experience of persons faced with the task of informing their relatives of the presence of a genetic mutation signalling a predisposition to breast and ovarian cancers in their family, in the light of the concept of kairos.	interviews (field notes)	cross-sectional	no	no	n.a.	no
		149	Etchegary, H., et al.	2018	Familial Cancer	Quality of life following prophylactic gynecological surgery: experiences of female Lynch mutation carriers	Canada	10	10 females	xx	49 yrs (xx, 33-61 yrs)	Lynch	2	10 positive	0	0	xx	xx	To identify how women describe their quality of life post-prophylactic gynecologic surgery and the factors that affected post-surgery experience	semi-structured telephone interviews	cross-sectional	no	no	n.a.	no
		150	Fisher, C.L.	2017	Journal of Genetic Counseling	"I Don't Want to Be an Ostrich": Managing Mothers' Uncertainty during BRCA1/2 Genetic Counseling	USA	16 (14 pre-counselling, 2 post-counselling)	16 females	xx	48 yrs (xx, 41-57 yrs)	BRCA	13 with	16	0	0	xx	xx	To investigate the uncertainty management strategies that are enacted during BRCA1/2 genetic counseling with elevated or high-risk women who also have daughters	qualitative analysis of counselling sessions	cross-sectional	yes	yes	genetic counselor, physician	yes
		151	Garg, R., et al.	2016	Journal of Genetic Counseling	Impact of Genetic Counseling and Testing on Altruistic Motivations to Test for BRCA1/2: a Longitudinal Study	USA	120	89.2% females	xx	49.7 yrs (13.2, 18 to 83 yrs)	BRCA	0.475	89.2 % underwent genetic testing - 68.2% received uninformative negative results; 22.4 % positive, 9.4 % negative					To investigate altruistic motivations to test and change in altruistic motivations after genetic counseling and testing among individuals at elevated risk of BRCA 1/2 mutations. Specifically, to eplore the perceived benefit of genetic counselling and the impact of demographics, cancer history, genetic counseling, and genetic testing upon altruistic motivations	open ended question included on the questionnaire: "In your opinion, what are the positives of genetic testing?	repeated measures longitudinal	no	yes	genetic counselor	no
		152	Gietel-Habets, J. J. G. et al.	2018	Psycho-Oncology	Support needs of couples with hereditary breast and ovarian cancer during reproductive decision making	The Netherlands	18 couples (N=35)	13 females, 5 males		Females: 31.9 yrs(2.1 yrs, xx-xx yrs); Males 33.3 (4.5 yrs, xx-xx yrs)	BRCA	2	18 positive	0	0	xx	xx	To investigate specific needs regarding the content and methods for support during reproductive decision making and to identify vulnerable couples	focus groups (and survey)	cross-sectional	no	no	n.a.	no
		153	Glassey, R. et al.	2018	Psycho-Oncology	Perceived influence of psychological consultation on psychological well‐being, body image, and intimacy following bilateral prophylactic mastectomy: A qualitative analysis	New Zealand and Australia	26	26 females	xx	31 yrs (23-28 yrs)	BRCA	0	23 positive, 3 negative	xx	xx	First degree relatives affected 19; Second degree relatives affected 7; First degree relatives died 1; Second degree relatives died 1	1 with a family member inconclusive, 2 not tested for BRCA	To explore whether psychological consultation (irrespective of genetic counselling) offered to women prior to BPM appeared to provide psychosocial benefit to younger women (<35 years) at high risk of developing BC.	Qualitative interviews	cross-sectional	no	no	n.a.	no
		154	Glassey, R. et al.	2018	Patient Education and Counseling	Influences on decision-making for young women undergoing bilateral prophylactic mastectomy	New Zealand and Australia	46	46 females		30.4 yrs (3.55 yrs, 23-38 yrs)	BRCA	0	36 positive	xx	xx	First degree relatives affected 31; Second degree relatives affected 15; First degree relatives died 13; Second degree relatives died 3	3 with a family member inconclusive, 7 not tested for BRCA	To explore the influences on decision-making of younger women (<35) undergoing or considering bilateral prophylactic mastectomy	Semi-structured qualitative interviews	cross-sectional	no	no	n.a.	no
		155	Glassey, R. et al.	2018	Breast	Patients' perspectives and experiences concerning barriers to accessing information about bilateral prophylactic mastectomy	New Zealand and Australia	46	46 females		30.4 yrs (3.55 yrs, 23-38 yrs)	BRCA	0	36 positive	xx	xx	xx	xx	To explore the barriers and experiences of accessing information for women who have received genetic risk assessment/testing results for breast cancer (BC) and are considering a bilateral prophylactic mastectomy (BPM) and, exploring participants' preferences concerning information and support needs.	Semi-structured qualitative interviews	cross-sectional	yes	no	not reported	no
		156	Glassey, R. et al.	2018	Familial Cancer	Heightened perception of breast cancer risk in young women at risk of familial breast cancer	New Zealand and Australia	46	46 females		30.4 yrs (3.55 yrs, 23-38 yrs)	BRCA	0	36 positive	xx	xx	Strong family history	xx	To explore the factors that influence perceived personal risk of developing breast cancer (BC) in younger women (<35) who are considering or have undergone bilateral prophylactic mastectomy (BPM).	Semi-structured qualitative interviews	cross-sectional	no	no	n.a.	no
		157	Godino, L., et al.	2018	European Journal of Human Genetics	Decision making and experiences of young adults undergoing presymptomatic genetic testing for familial cancer: a longitudinal grounded theory study	Italy	14	8 females, 6 males	xx	25.3 yrs (3.6 yrs, 18-30 yrs)	BRCA, MLH	0	4 positive 10 negative	0	0	14	14 Part of eligibility: members of families with a hereditary cancer predisposition	To explore the psychosocial implications of presymptomatic testing for hereditary cancer in Italian young adults aged 18–30 years.	Semi-structured qualitative interviews	longitudinal (1 month before counselling, and 2 weeks and 6 months after results)	yes	yes	Genetic Unit of hospital	no
		158	Graham, et al.	2018	Qualitative Health Research	Constructions of Decision Making for Risk-Reducing Mastectomy	UK	n.a.	n.a.	xx	n.a.	BRCA	n.a.	n.a.	n.a.	n.a.	n.a.	n.a.	to investigate how communications about decision making for risk-reducing mastectomy are constructed across a variety of texts, with a view to contributing to the ongoing and current discussions about the role and responsibility of clinical psychologists	text analyses and semi-structured interviews	Foucauldian discourse analysis	no	no	n.a.	no
		159	Grimmett, et al.	2019	Supportive Care in Cancer	Development of Breast Cancer Choices. A decision support tool for young women with breast cancer deciding whether to have genetic testing for BRCA1/2 mutations	UK	45	45 females	xx	38 yrs (27-49 yrs)	BRCA	45	3 postive (20 GC, 19 GT)	1	xx	xx	xx	to develop a decision support tool for young women with breast cancer considering genetic testing for BRCA1/2 mutations soon after cancer diagnosis	in-depth interviews, focus groups	cross-sectional	yes	no	not reported	no
		160	Hallowell, N. et al.	2016	Familial Cancer	An investigation of the factors effecting high-risk individuals' decision-making about prophylactic total gastrectomy and surveillance for hereditary diffuse gastric cancer (HDGC)	UK	35 (27 underwent prophylactic total gastrectomy)	16 females, 19 males	xx	40 years (xx, 19-77 years)	CDH1 (hereditary diffuse gastric cancer)	xx	32 (91%) positive	xx	3 not tested	35 first degree, 28 second degree, 22 third degree	xx	to determine individuals’ experiences of, and views about, risk management for HDGC.	qualitative interviews	cross-sectional	no	no	n.a.	no
		161	Hallowell, N. et al.	2017	Familial Cancer	High-risk individuals' perceptions of reproductive genetic testing for CDH1 mutations	UK	35	16 females, 19 males	xx	40 yrs (xx, 19-77 yrs)	CDH1 (hereditary diffuse gastric cancer)	xx	32 positive	xx	3 not tested			To explore high-risk individuals’ perceptions of reproductive genetic testing for HDGC.	interviews	cross-sectional	yes	no	not reported	yes (attitude toward GT)
		162	Hallowell, N. et al.	2017	Journal of Genetic Counseling	The Psychosocial Impact of Undergoing Prophylactic Total Gastrectomy (PTG) to Manage the Risk of Hereditary Diffuse Gastric Cancer (HDGC)	UK	27	14 males, 13 females	Age of prophylactic total gastrectomy 36 yrs	Age of prophylactic total gastrectomy xx(xx, 9-64 yrs). Interviews 0.5–9 years after.	CDH1 (hereditary diffuse gastric cancer)	xx	All had prophylactic surgery for high risk	xx	xx	xx	xx	To determine the psychosocial implications of undergoing prophylactic surgery to manage genetic risk.	interviews	cross-sectional	no	no	n.a.	no
		163	Hamilton, J.G.	2017	Journal of Oncology Practice	Interest and Attitudes of Patients With Advanced Cancer With Regard to Secondary Germline Findings From Tumor Genomic Profiling	USA	40	25 females, 15 males	xx	58.8 (12.8, 30-82 yrs)	various (advanced breast, bladder, lung, and colorectal)	40 with	xx	xx	xx			To understand how interested are patients with advanced cancer in learning secondary germline findings that arise from the use of tumor genomic profiling, and what do they perceive to be the benefits and harms of this risk information	semi-structured interviews	cross-sectional	no	no	n.a.	no
		164	Hamilton, R. J., Innella, N. A., Bounds, D.T.	2016	Journal of Genetic Counseling	Living With Genetic Vulnerability: a Life Course Perspective	USA	16	16 females	xx	xx (xx, 23-56 yrs)	BRCA	6	16 positive	xx	xx			to explore the longitudinal data for both the temporal and social context ofliving with BRCA mutation genetic test results.	semi-structured interviews	longitudinal (8 yr period)	no	no	n.a.	no
		165	Hesse-Biber, S.	2018	Journal of Mixed Methods Research	Gender differences in psychosocial and medical outcomes stemming from testing positive for the BRCA1/2 genetic mutation for breast cancer: An explanatory sequential mixed methods study	USA	91 (for interviews)	64 females, 27 males	xx		BRCA							to examine gender differences in men and women's genetic testing decisions and the psychosocial factors impacting health-seeking behaviors post-testing	mixed-method (incl. semi-structured telephone interview)	cross-sectional	no	no	n.a.	no
		166	Himes. D.O., et al.	2019	Journal of Genetic Counseling	Female family members lack understanding of indeterminate negative brca1/2 test results shared by probands	USA	81	81 females	xx	(40-74 yrs)	BRCA	0	0	0				to investigate how daughters and sisters received and understood genetic test results as shared by mothers and sisters	Semi-structured interviews (and questionnaire)	cross-sectional	no	no	n.a.	no
		167	Joseph, G. et al.	2017	Journal of Genetic Counseling	Information Mismatch: Cancer Risk Counseling with Diverse Underserved Patients	USA	49	xx	xx	48.25 yrs (13.29 yrs, xx-xx yrs)	6 BRCA; 2 Lynch; 1 ATM	16 unaffected	9 positive, 31 negative	5	4	xx	xx	To examine genetic counselling-patient communication in real time, to assess its effectiveness from the patient perspective, and then to pilot intervention strategies to improve the communication.	Recorded genetic counselling sessions and stimulated recall interviews	longitudinal - some interviewed pre-test and after results (35 were conducted after a pretest appointment; 23 after a results appointment).	yes	yes	genetic counselor	yes
		168	Kajula, E., et al.	2018	Journal of Genetic Counseling	Identification as a mutation carrier and effects on life according to experiences of Finnish male BRCA1/2 mutation carriers	Finland	31	31 males	xx	59 yrs (33-82 yrs)	BRCA	7 with	31 positive	xx	xx			to acquire deeper and broader insights into Finnish male BRCA1/2 mutation carriers' post-identification experiences	Semi-structured interviews	cross-sectional	no	no	n.a.	no
		169	Kanga-Parabia, A. et al.	2018	Familial Cancer	Discussions about predictive genetic testing for Lynch syndrome: the role of health professionals and families in decisions to decline	Australia	20	12 females, 8 males	xx	46.8 (xx, 28-68 yrs)	Lynch	0	refused testing	xx	20	xx	xx	to explore interactions with family and clinicians from the perspective of individuals who declined predictive genetic testing for Lynch syndrome	Semi-structured interviews	cross-sectional	no	no	n.a.	no
		170	Lake P.W., et al.	2020	Supportive Care in Cancer	Exploring patient and provider perspectives on the intersection between fertility, genetics, and family building	USA	17 patients (18 health care professionals)	patients (f:m=10:7), HCPs (f:m=6:12)	xx	patients (32.4 yrs), HCPs (xx)	diverse (not specified)	17 with	(17 not tested yet)	xx	xx	xx	xx	to explore (1) AYA cancer patients’ and healthcare providers’ (HCPs) discussions about genetic risk and genetic testing and counseling (GT/GC) and FP; (2) patients’ concerns regarding fertility and genetic risk; and (3) patient and HCP’s recommendations for educational materials regarding FP and genetic risk	Semi-structured interviews	cross-sectional	yes	no	physician, genetic counselor, psychologist	no
		171	Li S.T., et al.	2018	Psycho-Oncology	Factors influencing the decision to share cancer genetic results among family members: An in-depth interview study of women in an Asian setting	Singapore	24	24 females	xx	xx	BRCA	22 with HBOC	48 positive, 44 negative	43		21		to explore patient factors influencing result sharing with family, to improve overall testing uptake	Semi-structured interviews	cross-sectional	no	yes	clinical cancer geneticist, genetic counselor	no
		172	Lieberman, S. et al.	2017	Genetics in Medicine	Population screening for BRCA1/BRCA2 mutations: lessons from qualitative analysis of the screening experience	Israel	36	29 females, 7 males	xx	Carriers: 45 yrs (13 yrs xx-xx) ; Non-carriers 55 yrs (14 yrs xx-xx)	BRCA	0	26 positive 10 negative	0	0	Carriers: 15 moderately or highly likely; Non-carriers 6		To gain a deeper understanding of the experience and concerns of screened individuals, both carriers and noncarriers, in order to inform the design and delivery of future population screening.	Semi-structured interviews	cross-sectional	no	no	n.a.	no
		173	Mahat-Shamir, M., Possick, C	2017	Healthcare for Women International	The experience of women carriers of BRCA mutations following risk-reducing surgery: A cultural perspective	Israel	13	13 females	xx	xx (xx, 36–57 years)	BRCA	0	13 positive	0	0	xx	xx	To examine the experience of Jewish Israeli women carriers of BRCA mutations following risk-reducing surgery.	Semi-structured interviews	cross-sectional	no	no	n.a.	no
		174	Makhnoon, S. et al.	2019	Journal of Community Genetics	Experiences of patients seeking to participate in variant of uncertain significance reclassification research	USA	26	25 females, 1 male	xx	55 (34-78 yrs)	APC, ATM, BARD1,BRCA1, BRCA2, BRIP1, CDH1, CHEK2, COL3A1, ENG,MEN1, MLH1, MSH2, MSH6, PALB2, PMS2, RAD51C,STK11,andTP53	xx	26 positive for variants of uncertain clinical significance	26	xx	xx	xx	to explore the experiences and expectations of patients who received a VUS test result andwere seeking research studies for variant reclassification	semi-structured interviews	cross-sectional	no	no	n.a.	no
		175	McBride, K.A. et al.	2017	Familial Cancer	Psychosocial morbidity in TP53 mutation carriers: is whole-body cancer screening beneficial?	Australia	17	9 males, 8 females	xx	43.3 yrs (xx, 21–65 yrs)	TP53 (Li-Fraumeni Syndrome)	11 with, 6 without	17 positive	0	0	Part of eligibility but numbers not given	Part of eligibility but numbers not given	To assess the psychosocial impact on TP53 mutation carriers of their first 12 months of participation in the Australian SMOC + trial.	In-depth interviews	longitudinal (pre-and post- whole body screening)	no	no	n.a.	no
		176	McLeavy L., et al.	2020	International Journal of Gynecological Cancer	Mainstreamed genetic testing in ovarian cancer: patient experience of the testing process	UK	29	29 females	xx	60.3 yrs (42-78 yrs)	BRCA	29 with	4 positive, 25 negative	0	xx			to evaluate patient experience of the mainstreamed genetic testing	questionnaire incl. additional free-text items	cross-sectional	yes	no	oncologists	no
		177	Medendorp N. M., et al.	2018	Patient Education & Counseling	Uncertainty in consultations about genetic testing for cancer: an explorative observational study	The Netherlands	25 counselees, 9 counselors	counselees (f:m=20:5), counselors (f:m=5:4)	xx	counselees (xx), counselors (42 yrs; 27-61 yrs)	diverse (not specified)	14 with	22 to be tested	xx	(3 not to be tested)	11	xx	to gain insight into the uncertainties verbally expressed by counselors and counselees in course of cancer genetic counseling	recorded genetic counselling sessions	cross-sectional	yes	yes	clinical geneticists, medical residents, genetic counselors	yes
		178	Meiser, B. et al.	2016	European Journal of Human Genetics	When knowledge of a heritable gene mutation comes out of the blue: treatment-focused genetic testing in women newly diagnosed with breast cancer	Australia	20	20 females	xx	38.6 yrs (6.6 yrs, xx-xx)	BRCA	20 with	10 negative, 10 positive	xx	xx	10 with, 10 no known or minimal family history		To assess the role of knowledge of a family history of cancer on psychosocial adjustment to treatment focused genetic testing (TFGT) in both women with and without mutation carrier-positive results. To compare the impact of TFGT on psychological adjustment and associated unmet support needs in women with no knowledge of/minimal (FH−)and with a strong family history (FH+).	in-depth semi-structured interviews	cross-sectional	no	no	n.a.	no
		179	Moynihan, C. et al.	2017	Psycho-Oncology	Ambiguity in a masculine world: Being a BRCA1/2 mutation carrier and a man with prostate cancer	UK	11 (9 partners	11 males	xx	xx (xx, xx-xx yrs)	BRCA	11 with	11 positive	0	0	xx	xx	To highlight men's social characteristics to explain behaviour and attitudes where both conditions have gendered connotations by using masculinity theory and empirical work	Qualitative interviews	cross-sectional	no	no	n.a.	no
		180	Myklebust, M., Gjengedal, E., & Stromsvik, N.	2016	Journal of Genetic Counseling	Experience of Norwegian Female BRCA1 and BRCA2 Mutation-Carrying Participants in Educational Support Groups: a Qualitative Study	Norway	17	17 females	xx	xx (xx, 27-67 yrs)	BRCA	0	17 positive	0	0			To explore and describe the experiences of female BRCA1/2 mutation carriers living with cancer risk and their experiences with participation in educational support groups	focus group interviews	longitudinal (pre and post educational support group)	no	no	n.a.	no
		181	Puski A., et al.	2018	Journal of Genetic Counseling	Involvement and Influence of Healthcare Providers, Family Members, and Other Mutation Carriers in the Cancer Risk Management Decision-Making Process of BRCA1 and BRCA2	USA	20	20 females	xx	39.7 yrs (21-65 yrs)	BRCA	9 (8 with breast cancer, 1 with thyroid cancer)	20 positive	xx	xx			to evaluate the management decision-making process of womenwith BRCA mutations, focusing on the involvement of others	semi-structured interviews	cross-sectional	no	no	n.a.	no
		182	Qiu, J., et al.	2016	PLOS One	Quality of Life and Psychological State in Chinese Breast Cancer Patients Who Received BRCA1/2 Genetic Testing	China	13 interviewed (total of 76 in the quantitative study)	13 females	xx	43.9 years (xx, 4–65 years).	BRCA	13 with	13 positive	0	0	xx	xx	To understand the quality of life (QOL) and psychological state (PS) of breast cancer patients who received BRCA1/2 genetic testing; to examine the psychological changes between BRCA1/2 mutation carriers and non- carriers; and to further explore the psychological experience ofBRCA1/2 mutation carriers.	semi-structured interviews	cross-sectional	no	no	n.a.	no
		183	Rajpal, N. et al.	2017	Journal of Genetic Counseling	Insights into BRCA1/2 Genetic Counseling from Ethnically Diverse Latina Breast Cancer Survivors	USA	20	20 females	xx	53 yrs (xx, (38–75 yrs)	BRCA	20 with	7 negative	0	13	6 with		To elicit perspectives about genetic risk for breast cancer and BRCA genetic counseling from Latina breast cancer survivors of diverse backgrounds and to compare responses between at-risk Latina women under and over age 50 years.	In-depth in person (n=13) or telephone (n=7) interviews	cross-sectional	yes	no	not reported	no
		184	Rasmussen, V. et al.	2019	Journal of genetic counseling	Men's experiences of recontact about a potential increased risk of prostate cancer due to Lynch Syndrome: "Just another straw on the stack"	Australia	16	males	xx	51.2 (xx, 43-68 yrs)	MLH1, MSH2, or MSH6	4	16	xx	xx	xx	xx	to explore how men with Lynch Syndrome understand and experience recontact about a potential increased prostate cancer risk	semi-structured interviews	cross-sectional	yes	yes	genetic counselor	yes
		185	Rauscher, E.A. et al.	2019	Social Science & Medicine	How do we rally around the one who was positive?' familial uncertainty management in the context of men managing BRCA-related cancer risks	USA	25	males	xx	49.8 (xx, 20-73 yrs)	BRCA	2 with, 23 without	17 tested, result not reported	xx	xx	xx	xx	to investigate how men approach the individualand familial uncertainty management processes associated with a pa-thogenic BRCA variant	semi-structured interviews	cross-sectional	no	no	n.a.	no
		186	Rauscher, E.A., & Dean, M.	2017	Families, Systems and Health	"Take Your Time, Then Follow Your Heart:” Previvors’ Advice for Communicating About Family Planning After Testing Positive for a BRCA Genetic Variant	USA	20	20 females	xx	35.5 yrs (xx, 24–48 yrs)	BRCA	0	20 positive	0	0	xx	xx	To identify previvors’ strategies for communicating about family planning after testing positive for a variant of the “breast cancer gene” (BRCA)	Semi-structured interviews	cross-sectional	no	no	n.a.	no
		187	Rauscher, E.A. et al.	2018	Journal of Genetic Counseling	"I Am Uncertain About What My Uncertainty Even Is": Men's Uncertainty and Information Management of Their BRCA-Related Cancer Risks	USA	25	25 males	xx	49.84 years (range 20–73)	BRCA	xx	10 BRCA1, 14 BRCA2	1	xx			how men with BRCA-related cancer risks manage uncertainty and information about their risks	Semi-structured interviews	cross-sectional	no	no	n.a.	no
		188	Rauscher, E.A., & Dean, M.	2018	Patient Education and Counseling	"I've just never gotten around to doing it": Men's approaches to managing BRCA-related cancer risks	USA	25	males	xx	49.8 (xx, 20-73 yrs)	BRCA	xx	17 tested, result not reported	xx	xx	xx	xx	To investigate what approaches men use to manage their BRCA-related risks and how they justify their choices	telephone interviews	cross-sectional	no	no	n.a.	no				0
		189	Rietman A.B., et al.	2018	American Journal of Medical Genetics, Part A	Worries and needs of adults and parents of adults with neurofibromatosis type 1	The Netherlands	30 (and 12 parents)	14 females, 16 males	xx	36.0 (27.3–55.5)	NF1	30 with	30 positive	xx	xx			to explore the care needs of adults with NF1	semi-structured group interviews, focus groups	cross-sectional	no	no	n.a.	no
		190	Ross, J., et al.	2017	Genetics in Medicine	The psychosocial effects of the Li-Fraumeni Education and Early Detection (LEAD) program on individuals with Li-Fraumeni syndrome	USA	20	16 females, 4 males	xx	39.1 yrs (xx, 18–61 yrs)	TP53 (Li-Fraumeni Syndrome)	17 with	20 positive	0	0	xx	xx	To determine how participation in screening impacts individuals psychosocially, to examine the benefits and drawbacks of screening, and to evaluate possible barriers to continued screening.	Semi-structured phone interviews	cross-sectional	no	no	n.a.	no
		191	Rowland, E et al.	2016	European Journal of Oncology Nursing	Preparing young people for future decision-making about cancer risk in families affected or at risk from hereditary breast cancer: A qualitative interview study	UK	27 (14 parents, 13 children)	13 females - BRCA +, 1 male whose wife has BRCA	xx	xx (xx, xx-xx)	BRCA	xx	13 positive (mothers)	xx	xx	xx	xx	To investigate the experiences of parents, children and young people when discussing genetic risk in families affected by or at risk from a BRCA gene mutation, and how the information shared impacts on children and young peoples' views about their future risk	Semi-structured interviews	cross-sectional	no	no	n.a.	no
		192	Schroeder, D. Duggleby, W., & Cameron, B. L.	2017	Cancer Nursing	Moving In and Out of the What-Ifs: The Experiences of Unaffected Women Living in Families Where a Breast Cancer 1 or 2 Genetic Mutation Was Not Found	Canada	9	9 females	xx	xx yrs (xx, 25-58 yrs)	BRCA	0	xx	xx	xx	xx	xx	To deepen understanding of how unaffected women living in BRCA-negative families with a familial history for breast cancer experience living with risk for HBC. Specific study objectives are (1) to understand how living with risk for HBC impacts the day-to-day lives of these women and (2) to identify how they cope with the knowledge that they are at risk.	Semi-structured interviews (with open ended questions)	longitudinal - 2-3 conversations	no	no	n.a.	no
		193	Shaw, J., et al.	2018	Patient Education & Counseling	Investigating barriers to genetic counseling and germline mutation testing in women with suspected hereditary breast and ovarian cancer syndrome and Lynch syndrome	Australia	8	8 females	xx	62.88 yrs (46-83 yrs)	BRCA							The aim of the current study was to explore barriers to genetic counseling and testing in women with gynecological cancers deemed at significant risk of carrying a germline mutation.	semi-structured telephone interviews	cross-sectional	yes	no	genetic counselor	no
		194	Seenandan-Sookdeo, K-AI et al.	2016	Oncology Nursing Forum	Parental Decision Making Regarding the Disclosure or Nondisclosure of a Mutation-Positive BRCA1/2 Test Result to Minors	Canada	15	15 females	44	40 (xx, 28-54)	BRCA	8 with (6 breast 2 ovarian), 7 without (5 prophylactic surgery, 2 surveillance)	15 positive (6 BRCA1, 9 BRCA2)	0	0	xx	xx	To understand parental perceptions regarding the disclosure or nondisclosure of mutation-positive BRCA1/2 test results to minors, as well as to better comprehend parental decision making, parent–child communication, and information- and support-seeking needs.	semi-structured interviews	cross sectional	no	yes	clinician	no
		195	Shipman, H. et al.	2017	Journal of Genetic Counseling	Universal BRCA1/BRCA2 testing for ovarian cancer patients is welcomed, but with care: How women and staff contextualize experiences of expanded access	UK	12 (and 5 staff)	12 females	xx	66.75 yrs (xx, 49–80 yrs)	BRCA	12 (2 with breast cancer)	4 positive, 5 negative	3	0	xx	xx	To (i) assess the impact of Universal Genetic Testing, and (ii) integrate patients’ and staff perspectives on how best to support patients, families, and professionals in developing UGT programs.	Semi-structured in-depth interviews	cross-sectional	yes	no	genetic counselor	no
		196	Skop, M., et al.	2018	American Journal of Men's Health	"Guys Don't Have Breasts": The Lived Experience of Men Who Have BRCA Gene Mutations and Are at Risk for Male Breast Cancer	Canada	15	15 males	xx	55 yrs (40-76 yrs)	BRCA	5 with (1 with breast cancer, 1 with childhood leukemia, 3 with prostate cancer)	15 (3 BRCA1, 12 BRCA2)	0	0			to describe men with BRCA’s perceptions of their breasts and experiences of mammography in a high-risk cancer screening clinic	Semi-structured in-depth interviews	cross-sectional	no	no	n.a.	no
		197	Young, J.L., et al.	2018	Journal of Genetic Counseling	Talking across generations: Family communication about BRCA1 and BRCA2 genetic cancer risk	Australia	67 (32 young adults, 21 families)	xx	xx	xx (18-40yrs)	BRCA	9 with	38 positive, 6 negative, 8 at-risk not tested	xx				to explore how young adults and their families communicate about a BRCA1/2 pathogenic variant, from a family systems perspective. In‐depth family	in-depth family interviews and questionnaires	cross-sectional	no	no	n.a.	no
		198	Young, J.L., et al.	2018	no journal (dissertation)	Couples coping with Li-Fraumeni Syndrome a mixed-methods study of family strengths	USA	52 (26 couples)	26 females, 26 males	xx	females 40 (xx, 22-57 yrs), males 43 (xx, 23-72 yrs)	Li-Fraumeni Syndrome	15	TP53 positive: 21 females, 4 males	xx	xx	xx	xx	to explore how couples, in which one partner has LFS, cope with their own/their partner’s elevated cancer risk and the possibility of premature mortality	semi-structured interviews	cross-sectional	no	no	n.a.	no
		199	Zimmermann, B.H. et al.	2020	European Journal of Human Genetics	How the "control-fate continuum" helps explain the genetic testing decision-making process: a grounded theory study	Switzerland	18	14 females, 4 males	xx	xx	2 lynch; 16 breast/ovarian	6 affected by cancer at the moment of genetic counselling	7 positive, 8 negative, 3 decided against testing	xx	xx	xx	xx	to explore how at-riskindividuals in Switzerland experience the decision-makingprocess of genetic testing for cancer predisposition	semi-structured interviews	cross-sectional	no	no	n.a.	no
		200	Zhu, X. et al.	2018	Public Health Genomics	Psychological Impact of Learning CDKN2A Variant Status as a Genetic Research Result	USA	55	36 females, 19 males	carriers: 57 yrs; non-carriers: 56 yrs	carriers: 54.8 (12.2, 37-75 yrs); non-carriers: 57.7 (15.8, 28-90 yrs)	CDKN2A	6 carriers and 10 non-carriers	15 carriers, 40 non-carriers	xx	xx	xx	xx	to understand how learning specific CDKN2A variant status may influence individuals’ emotional experiences	two open-ended questions	cross-sectional	no	yes	principal investigator of study	no
		201	Getachew-Smith H, et al.	2020	Health communication	Previving: How Unaffected Women with a BRCA1/2 Mutation Navigate Previvor Identity.	USA	25	female	xx	29.6 (11.1, 26-64)	BRCA	no previous cancer disease	25 positive	-	-	unknown	unknown	to explore how BRCA-positive women who have not had cancer navigate the previvor identity	Interview (face-to-face or telephone)	cross-sectional	no	no	not applicable	no
		202	Bancroft, EK. et al.	2020	Journal of medical genetics	Psychosocial effects of whole-body MRI screening in adult high-risk pathogenic <i>TP53</i> mutation carriers: a case-controlled study (SIGNIFY).	UK	88 (44 TP53 carriers, 44 control group)	female (n=54), male (n=34)	xx	carriers: 37.6 (,19-58); controls: 38.3 (,22-59)	Li Fraumeni	unknown	44	-	-	unknown	unknown	to report the short-term and medium-term psychosocial effects, HRQoL and acceptability of WB-MRI scanning in TP53 carriers	Questionnaire	longitudinal	no	no	not applicable	no
		203	Campbell-Salome, G. & Rauscher, EA.	2020	Journal of genetic counseling	Family storytelling about hereditary cancer: Framing shared understandings of risk.	USA	84 (42 family-dyads)	Female (n=63), Male (n=21)	xx	46.13 (13.88, 18-76)	multiple	no information about exact n	no information about exact n (n=67 were tested)	-	17 (no information if decliners were at risk)	no information (minimum 42)	no information	to examine how narrative tone and framing relate to coping, perceptions of risk, and medical decision-making in families at risk for hereditary cancer	Interview (face-to-face or telephone)	cross-sectional	no	yes	not applicable	no
		204	Campacci, N. et al.	2020	Psycho-oncology	Genetic cancer risk assessment: A screenshot of the psychosocial profile of women at risk for hereditary breast and ovarian cancer syndrome.	Brazil	83	female	xx	41.8 (2.1, 25-66)	BRCA	83	not reported	-	-	91.6% (n=76)	-	To characterize the psychosocial profile of Brazilian cancer-affected women at risk for HBOC who underwent GCRA and GT.	Interview (face-to-face or telephone), questionnaire	cross-sectional	yes	yes	clinical/ medical geneticist	no
		205	Overbeek, KA. et al.	2020	Familial cancer	Patient-reported burden of intensified surveillance and surgery in high-risk individuals under pancreatic cancer surveillance.	The Netherlands	31	female (n=19), male (n=12)	52	xx	Pancreatic cancer	no information	positive: n=15	-	-	16		to assess: (1) the patient-reported impact of intensified surveillance on cancer worries, anxiety, and depression; and (2) the patient-reported burden of surgery, and the post-operative quality of life and opinion of surgery in individuals at high-risk for pancreatic cancer	Interview (face-to-face or telephone), questionnaire	longitudinal	no	no	not applicable	no
		206	Sun, S. et al.	2020	Health & social care in the community	Factors shaping at-risk individuals' decisions to undergo genetic testing for cancer in Asia.	Singapore	24	female	xx	45 (, 27-64)	BRCA	22	no information	no information	no information	21	no information	to enrich our understanding of factors influencing medically indi_x0002_cated at-risk individuals’ decisions to take genetic tests (or not) in the context of cancer treatment and prevention	Interview (face-to-face or telephone)	cross-sectional	yes		clinical/ medical geneticist; genetic counselor	no
		207	Rippinger, N. et al.	2020	Cancer	Cancer surveillance and distress among adult pathogenic TP53 germline variant carriers in Germany: A multicenter feasibility and acceptance survey.	Germany	49	female (n=46), male (n=3)	40.0	(12.6, 18-66)	Li Fraumeni	43	positive: n=49			45		to investigate cancer surveillance habits and distress among adult pathogenic TP53 germline variant carriers in Germany.	Questionnaire	cross-sectional	no	yes	clinical/ medical geneticist; oncologist/ other clinician; gynecologist, psychologists	no
		208	Trister, R. et al.	2021	Familial cancer	Patient reported experiences following laparoscopic prophylactic bilateral salpingo-oophorectomy or salpingectomy in an ambulatory care hospital.	Canada	51	female		at surgery: 44.6 (,3-66) [time btw. interview and surgery M=9.9 months, 1.37-23.6 months)	BRCA	20	49 positive	unknown		2		to examining patient-reported experiences and to ensure that women at risk for BRCA are provided with accurate information regarding postoperative expectations	Interview (face-to-face or telephone)	cross-sectional	no	no	not applicable	no
		209	Sa'at, H. et al.	2022	Familial cancer	The needs of Southeast Asian BRCA mutation carriers considering risk-reducing salpingo-oophorectomy: a qualitative study.	Malaysia	31	female		46 (, 28-68)	BRCA	28	31	-	-	unknown	-	to explore the overall decision-making experience of RRSO in Malaysian BRCA mutation carriers	Interview (face-to-face or telephone), observation	cross-sectional	no	yes	clinical/ medical geneticist; genetic counselor	no
		210	Vajen, B. et al.	2021	International journal of environmental research and public health	Psychological Distress and Coping Ability of Women at High Risk of Hereditary Breast and Ovarian Cancer before Undergoing Genetic Counseling-An Exploratory Study from Germany.	Germany	416 (breast cancer n= 255; low self-assessed risk n=92; high self-assessed risk n=69)	female		breast cancer: 51.45 (11.67,); low SAR: 39.2 (11.26,); high SAR 36.99 (9.91,)	BRCA	255	analyzes are BEFORE GCT	-	-		-	to determine the type of psychological distress and coping ability in women with a suspicion of HBOC		cross-sectional	no	yes	not reported	yes
		211	Bartley, N. et al.	2021	Frontiers in psychology	Cancer Patient Experience of Uncertainty While Waiting for Genome Sequencing Results.	Australia	359	female (n=239), male (n=120)	39	43.31 (13.98, 16-83)	multiple	359 with	no result received	no result received	--	no information	no information	to understand the cancer patients’ experience of uncertainties while waiting for genome sequencing results, including the influence of attitudes toward uncertainty on the degree of perceived uncertainty about genome sequencing, changes in uncertainty over time, and the psychological outcomes of the uncertainty	Interview (face-to-face or telephone), questionnaire	longitudinal	no	yes	Researcher -->Focus on waiting for result of genome sequencing; no pre-test genetic counselling	no
		212	Lohn, Z. et al.	2022	Journal of genetic counseling	Large-scale group genetic counseling: Evaluation of a novel service delivery model in a Canadian hereditary cancer clinic.	Canada	391 (184 group GC; 207 traditional)	group: female (n= 165), male (n=19); traditional: female (n=197), male (n=10)		group: 46.1 (12.7, 22-81); traditional: 47.3 (13.0, 20-84)	multiple	group: 8 with, 176 without; traditional: 11 with, 196 without	?		group: 21; traditional: 16			to pilote large-scale group pre-test GC with up to 50 patients per group and compare this to a traditional one-on-one approach	Interview (face-to-face or telephone), questionnaire	pre-post-design	yes		genetic counselor	yes
		213	Blomen, CL. et al.	2021	Scientific reports	Communication processes about predictive genetic testing within high-risk breast cancer families: a two-phase study design.	Germany	79	female (n=67), male (n=12)	xx	48 (, 21-77)	BRCA	46 with, 33 without	positive: n=79			68 with		to examine the psychological impact of genetic testing and associated family communication processes	Interview (face-to-face or telephone), questionnaire, focus group	mixed-methods	yes		not reported
		214	Padmanabhan, H. et al.	2022	PloS one	Psychosocial outcome and health behaviour intent of breast cancer patients with BRCA1/2 and PALB2 pathogenic variants unselected by a priori risk.	Malaysia	104 (but only 22 participated in the end)	female	xx	49.1	BRCA	104	104		46	32		to examine psychosocial outcome and health behaviour intent of breast cancer patients with BRCA1/2 and PALB2 pathogenic variants	Questionnaire	pre-post-design	yes	yes	not reported
		215	Zimmermann, B.M. et al.	2021	Bioethics	Autonomy and social influence in predictive genetic testing decision‐making: A qualitative interview study	Switzerland	18 (+2 doctors)	14 female	xx	(xx, 27-70)	multiple	6 with cancer diagnosis	no information		3	5 with		to empirically assess aspects of social influence in genetic testing decision-making and to connect these with principlist and relational theories of autonomy	Interview (face-to-face or telephone)	cross-sectional	yes	yes	oncologist/ other clinician
		216	Rolle, L. et al.	2022	Journal of Genetic Counseling	Transgender patients’ perspectives on their cancer genetic counseling experiences	USA	6	Trans male (1) Trans woman (1) Non-binary, Fluid (1) Transfeminine, Cis man (1) Transmasculine (1) Female (1)	xx	(xx,19-57)	no information	no information	no information					to fill the gap in literature about trans individuals' experiences with genetic counselling by interviewing trans individuals who had undergone cancer genetic counseling	Interview (face-to-face or telephone)	cross-sectional	yes	no	not reported
		217	Stracke, C. et al.	2022	Journal of Genetic Counseling	Medical knowledge and information needs among women with pathogenic variants in moderate‐risk genes for hereditary breast cancer attending genetic counseling at an academic hospital in germany—a qualitative approach	Germany	12	female	xx	(xx, 29-58)	CHEK2, ATM, PALB2	9 with	12 positive					to identify the medical knowledge, further information needs, and the possible impact of a lack of information on dealing with everyday life for women with pathogenic variants in MBCG who have attended genetic counseling	Interview (face-to-face or telephone)	cross-sectional	no	yes	not applicable	no
		218	Matsukawa, M. et al.	2022	Journal of Genetic Counseling	Japanese women's reasons for accompaniment status to hereditary breast and ovarian cancer‐focused genetic counseling	Japan	32	31 female, 1 male	46	(xx, 37-81)	BRCA	24	19 (interview group; no information for questionnaire only)					to investigate clients’ reasons for their accompaniment status for genetic counseling, which we cat_x0002_egorize into attending with or without a companion(s)	Interview (face-to-face or telephone), questionnaire	cross-sectional	yes	no	not reported	no
		219	Dwyer, A.A. et al.	2022	Psycho-Oncology	Coping response and family communication of cancer risk in men harboring a brca mutation: A mixed methods study	USA	59 (+ 406 female reference sample)	59 male (406 female)	xx	xx	BRCA	19 with (353 reference group)	36 positive 23 negative (406 positive reference group)	-	-	-	-	to examine men's coping response to their BRCA status and intra‐familial communi_x0002_cation of risk to inform the development of tailored interventions that could pro_x0002_mote cascade screening	Interview (face-to-face or telephone), questionnaire	cross-sectional	no	yes	not reported	no
		220	Hoskins, C. et al.	2022	Journal of Genetic Counseling	Young people’s experiences of a cdh1 pathogenic variant: Decision‐making about gastric cancer risk management	Australia	13	10 female , 3 male	xx	32 (21-39)	gastric cancer	0	13 positive	-	-	-	-	to explore the factors that influence young peo_x0002_ple's decision-making about their gastric cancer risk management due to a CDH1 PV	Interview (face-to-face or telephone)	cross-sectional	no	no	not reported	no
		221	Meadows, R.J. et al.	2021	Journal of Genetic Counseling	Financial constraints on genetic counseling and further risk‐management decisions among uS Women at elevated breast cancer risk	USA	50	50 female	xx	44 (21-69)	BRCA	0	13 positive	-	-	-	-	to understand how financial constraints affect use of genetic counseling, genetic testing, and further risk-management decisions	Interview (face-to-face or telephone)	cross-sectional	yes	no	not reported	no
		222	Willis, A.M., et al.	2021	Journal of Genetic Counseling	Influence of lived experience on risk perception among women who received a breast cancer polygenic risk score: ‘another piece of the pie’	Australia	20	20 female	xx	xx	BRCA	20 without	(no genetic testing yet)	n.a.	n.a.			to explore how women with a family history of breast cancer construct breast cancer risk perceptions after receipt of a breast cancer PRS.	Interview (face-to-face or telephone)	cross-sectional	no	no	not applicable	no
		223	Gill, G. et al.	2020	Psycho-Oncology	It wasn't just for me': Motivations and implications of genetic testing for women at a low risk of hereditary breast and ovarian cancer syndrome	Australia	19	19 female	xx	(31-67)	BRCA	0	3 positive, 14 negative	2		18		to explore the genetic testing experiences of unaffected women at low risk of HBOC to clarify what motivates these women to have testing, and what are the implications of the results	Interview (face-to-face or telephone)	cross-sectional	yes	no	not reported	no
		224	Gómez‐Trillos, S. et al.	2020	Journal of Genetic Counseling	Latinas’ knowledge of and experiences with genetic cancer risk assessment: Barriers and facilitators	USA	20	20 female	xx	44.86 (6.61)	BRCA	10 with	7 positive (13 have not undergone GT yet)					s to (a) examine barriers and facilitators to health care and GCRA utilization in Latina women at risk for HBOC; (b) assess experiences with genetic services among at-risk Latina women who participated in GCRA; and (c) explore whether there are any differences in knowl_x0002_edge between affected and unaffected women	Interview (face-to-face or telephone)	cross-sectional	yes	no	not reported	no
		225	Bartley, N. et al.	2021	Journal of Genetic Counseling	Pursuing germline genome sequencing to reduce illness uncertainty may involve additional uncertainties for cancer patients: A mixed‐methods study	Australia	348	230 female, 118 male	39	41.82 (13.72, 16.00–83.00)	multiple	348	not reported	not reported		287 with		s to investigate uncertainty in patients with a cancer of likely heritable origin immediately following their decision to have germline genome sequencing	Interview (face-to-face or telephone), questionnaire	cross-sectional	yes	yes	written information
		226	Fadda, M. et al.	2020	PLoS ONE	Physicians communicating with women at genetic risk of breast and ovarian cancer: Are we in the middle of the ford between contradictory messages and unshared decision making?	Switzerland	32	32 female	xx	41	BRCA	0	32 positive					to explore how communication between physicians and unaffected women carrying BRCA1/ 2 germline pathogenic variants was experienced by women in relation to their genetic risk.	Interview (face-to-face or telephone)	cross-sectional	no	no	not reported	no
		227	Lee, D.S.‐C., et al.	2021	Journal of Genetic Counseling	Communication about positive BRCA1 and BRCA2 genetic test results and uptake of testing in relatives in a diverse asian setting	Malaysia	87	85 female, 2 male	xx	48.6 (11.2)	BRCA	87	87 positive			81 with		to present rates of BRCA1/2 result disclosure by probands and predictive testing uptake among eligible relatives and to examine patterns of disclosure and testing uptake among different types of relatives as well as describing motivators and barriers of family communication.	Interview (face-to-face or telephone)	cross-sectional	no	yes	clinical/ medical geneticist; genetic counselor
		228	Scherr, C.L., et al.	2021	Patient Education and Counseling	How patients deal with an ambiguous medical test: Decision-making after genetic testing	USA	20	20 female	xx	54.6 (16.1, 22–85)	BRCA	16 with		20				To elucidate a model of patient-informed decision-making after receiving a VUS result.	Interview (face-to-face or telephone)	cross-sectional	no	no	genetic counselor	yes
		229	Zimmermann, B.M. et al.	2021	Patient Education and Counseling	Examining information-seeking behavior in genetic testing for cancer predisposition: A qualitative interview study	Switzerland, G, NL	18	14 female, 4 male	xx	(27-70)	multiple	6 with	7 positive, 8 negative		3			to assess information needs and information sources and seeks to illustrate what at-risk individuals consider motivators of and barriers to information-seeking before and after genetic testing for cancer predisposition	Interview (face-to-face or telephone)	cross-sectional	yes		not reported
		230	Underhill‐Blazey, M. et al.	2021	Journal of Genetic Counseling	Informing models of cancer genetic care in the era of multigene panel testing with patient‐led recommendations	USA	602	559 female, 11 male, 1 other, 31 not-reported (self-reported gender)	58	(24-91)	BRCA	602	79 positive (+ 20 positive/VUS) , 324 negative	179 (+ 20 positive/VUS)				to carefully characterize patientreported experiences and recommendations to inform future novel models of cancer genetic counseling and testing that are streamlined, accessible, and relevant with a focus on issues important to patients.	Interview (face-to-face or telephone), questionnaire	cross-sectional	yes	yes	clinical/ medical geneticist; genetic counselor
		231	Forrest, L.E., et al.	2022	Journal of Personalized Medicine	The Clinical and Psychosocial Outcomes for Women Who Received Unexpected Clinically Actionable Germline Information Identified through Research: An Exploratory Sequential Mixed-Methods Comparative Study.	Australia	138	138 female	xx	64.4 (6.7; 37-79)	multiple	126 without, 15 with	45 positive, 93 negative					to examine the clinical and psychosocial outcomes for women in a population-based cohort that returned clinically actionable research results for hereditary breast and ovarian cancer	Interview (online), questionnaire	cross-sectional	no	no
		232	Morand, M., et al.	2022	Supportive Care in Cancer	Factors impacting adolescent and young adult cancer patients' decision to pursue genetic counseling and testing.	USA	30	20 female, 10 male	xx	27.6 (18-38)	not reported	30 with	not reported	not reported	9 no counselling	not reported	not reported	to describe adolescent and young adult cancer patients’ decision-making process, including motivational factors and barriers, as it relates to utilization of genetic services	interview	cross-sectional	yes	no	genetic counselor	no
31056822	31056822	233	Battistuzzi, L., et al.	2019	European Journal of Cancer Care	A qualitative study on decision-making about BRCA1/2 testing in Italian women	Italy	19	19 female	32	xx (29-32)	BRCA	19 without	10 positive, 9 negative		0	not reported	yes	to explore the experiences of South European/ Italian women with BRCA1/2 counselling and testing	interview	cross-sectional	no	no	onco nurse, medical geneticist	no
		234	Gregersen, P. A. et al.	2022	Journal of Genetic Counseling	Danish heritable retinoblastoma survivors' perspectives on reproductive choices: “it's important for me, not to pass on this condition”	Denmark	10	5 female, 5 male	xx	xx (xx, 20-69)	Heritable Retinoblastoma	10 with	10 positive	0	0	5		to explore reproductive decision-making and perspectives among adult survivors of heritable retinoblastoma	Semi-structured interviews	cross-sectional	yes	yes	not reported	no
		235	Savard, J. et al.	2024	Cancer Medicine	Fear of cancer recurrence in breast cancer survivors carrying a BRCA1/2 mutation: A qualitative study	Canada	19	19 female	xx	51.6 (xx, 34-76)	BRCA	19 with	19 positive	0	0	7		to provide a deeper understanding of how FCR is experienced in the context of a genetic predisposition to breast cancer.	focus groups	cross-sectional	no	yes	not reported	no
		236	Kohut, K. et al.	2024	Psycho-Oncology	I Live With Lynch. Cancer Worry Ebbs Into the Background, Then Something Brings It to the Fore.' A Qualitative Interview Study Exploring How Lynch Syndrome Carriers Make Sense of Their Cancer Risks and Implications to Support Decision Making	UK	20	12 female, 8 male	xx	xx (xx, 18-70)	Lynch Syndrome	10 with, 10 without	20 positive	0	0	not reported		to explore how Lynch syndrome carriers make sense of their cancer risk and how this informs support needs for decision making	Semi-structured interviews (video, telephone or in person)	cross-sectional	no	no	not applicable	no
		237	Fukuzaki, N. et al.	2024	Cancer Nursing	A Cross-sectional Study of Regret in Cancer Patients After Sharing Test Results for Pathogenic Germline Variants of Hereditary Cancers With Relatives	Japan	21	15 female, 6 male	56 (28-79)	xx	BRCA, Lynch, APC, MEN1, RET	21 with	21 positive	0	0	not reported		to examine regret and its reasons among cancer patients who shared PGV test results with relatives	Mixed-method (incl. written qualitative statements)	cross-sectional	no	yes	physician in charge, clinical geneticists, certified genetic counselors, and nurses	no
		238	Joshi, P. et al.	2023	Rare Tumors	A qualitative study to assess the psychological experiences and coping strategies of families affected with Li-Fraumeni syndrome in the Indian population	India	6	1 female, 5 male	34 (27-41)	xx	TP53 (Li-Fraumeni Syndrome)	2 with, 4 without	5 positive	0	0	4	yes	to explore the psychological experiences and coping strategies of individuals and families affected by Li-Fraumeni syndrome in the Indian context	Semi-structured interviews	cross-sectional	no	no	not applicable	no
		239	Sjöqvist, A. S. et al.	2024	Journal of Advanced Nursing	Perceptions of surveillance with magnetic resonance imaging among women with a hereditary risk of breast cancer-A phenomenographic study	Sweden	14	14 female	xx	xx (xx, 25-50)	BRCA	14 without	13 positive	0	0	not reported		to describe women’s perceptions of annual MRI surveillance due to hereditary risk for breast cancer	Semi-structured interviews	cross-sectional	no	no	not applicable	no
		240	Klein Hanevald, M. J. et al.	2024	Journal of Genetic Counseling	Lived experiences of undergoing regular tumor screening in patients with multiple endocrine neoplasia types 1 and 2 (MEN1/MEN2)	Netherlands	12	8 female, 4 male	xx	xx (xx, <20-70)	MEN1, MEN2A, MEN2B	11 with, 1 without	11 positive	0	0	not reported		to explore the lived experiences of undergoing regular tumor screening in individuals with MEN syndromes	Semi-structured interviews	cross-sectional	no	no	not applicable	no
		241	Kilbride, M. K. et al.	2024	Frontiers in Genetics	Test-takers' perspectives on consumer genetic testing for hereditary cancer risk	USA	30	22 female, 8 male	xx	45.2 (xx, 5-79)	BRCA, ATM, CHEK2, BRIP1	6 with, 24 without	24 positive (2 positive/VUS), 3 false positive	3 (2 positive/VUS)	0	24		to explore the experiences and behaviors of individuals who have undergone consumer genetic testing for hereditary cancer risk	Semi-structured interviews (telephone)	cross-sectional	no	yes	company-provided genetic counselors	no
		242	Campacci, N. et al.	2024	Frontiers in Psychology	The history of families at-risk for hereditary breast and ovarian cancer: what are the impacts of genetic counseling and testing?	Brazil	60	60 female	xx	42.5 (10, xx)	HBOC	60 with	16 positive, 41 negative	3	0	56	yes	to assess the impact of CGC and GT on women with cancer at risk for HBOC and their families over time	Mixed-method (incl. semi-structured interviews)	longitudinal (T0 before CGC, T1 after CGC, T2 after GT disclosure, T3 six months later)	yes	yes	cancer genetic counseling team	yes
